# Supplementary material for: Transcriptomic Analysis Reveals the Molecular Adaptation of Three Major Secondary Metabolic Pathways to Multiple Macronutrient Starvation in Tea (Camellia sinensis)
Source: Genes (Basel). 2020 Feb 25;11(3):241. doi: 10.3390/genes11030241 (PMC7140895; doi:10.3390/genes11030241)
Supplement: Supplementary file 1 [file genes-11-00241-s001.zip]

Archive with 1 entries (1 files):
- genes-709610-supplementary.xlsx
