# Supplementary material for: Transcriptomic Analysis Reveals the Molecular Adaptation of Three Major Secondary Metabolic Pathways to Multiple Macronutrient Starvation in Tea (Camellia sinensis)
Source: Genes (Basel). 2020 Feb 25;11(3):241. doi: 10.3390/genes11030241 (PMC7140895; doi:10.3390/genes11030241)
Supplement: Supplementary file 1 [file genes-11-00241-s001.zip › genes-709610-supplementary.xlsx]

## Sheet: TableS1
	Table S1 The components and concentration of N, P , K starvation and full nutrition solution
Nutrient solution	Nutrient
	Macronutrient（mmol·L−1）						Micronutrient（μmol·L−1）
Concentration	0.713	0.73	0.1	0.46	0.5	0.41	0.032	0.046	0.002	0.09	0.0026	0.0091	0.04
Full nutrient	(NH4)2SO4	KNO3	KH2PO4	K2SO4	CaCl2	MgSO4	Fe-EDTA	H3BO3	CuSO4	MnSO4	Na2MoO4	ZnSO4·7H2O	Al2(SO4)3
N-starvation	Na2SO4	KCl	-	-	-	-	-	-	-	-	-	-	-
P-starvation	-	-	KCl	-	-	-	-	-	-	-	-	-	-
K-starvation	-	NaNO3	NaH2PO4	Na2SO4	-	-	-	-	-	-	-	-	-
Note: - refers to the same nutrient with full nutrient.

## Sheet: TableS3
	Table S3 The expression of all identified genes under N, P and K starvation
#ID	C1	C2	C3	K1	K2	K3	N1	N2	N3	P1	P2	P3
Camellia_sinensis_newGene_1000	0	0	0	0	0.431844	0	0	0.283849	0	0	0	0
Camellia_sinensis_newGene_10000	4.79282	4.35869	4.10465	1.09489	1.40599	0.456486	3.8795	4.54052	4.77133	2.6945	3.05585	2.95854
Camellia_sinensis_newGene_10002	0.405031	0.658692	0.477975	0.190394	0.570372	0.625555	0.329474	0.692039	0.614231	0.647411	0.830543	0.520806
Camellia_sinensis_newGene_10003	7.96367	7.64054	9.90674	5.81626	7.42992	5.83952	6.46594	7.7237	5.67631	4.34248	4.67415	4.00595
Camellia_sinensis_newGene_10011	0.348941	0.216466	0.218606	1.07542	1.0892	1.61213	0.091966	0.279695	0.290953	0.391326	0.459144	0.617921
Camellia_sinensis_newGene_10012	0	0	0	0.070269	0.205609	0.395718	0	0.103455	0	0	0	0
Camellia_sinensis_newGene_10016	1.97081	2.52534	2.40839	1.77823	2.28968	1.62308	4.13597	2.39923	2.80768	2.82451	3.18454	2.54484
Camellia_sinensis_newGene_10017	0.442572	4.8342	0.14502	3.53658	5.55915	1.12624	2.55259	2.8201	0.298782	3.4802	2.62868	3.50149
Camellia_sinensis_newGene_10018	0.546866	0.282984	0.531722	1.30358	0.973741	0.549933	0.995926	0.52016	0.35171	0.261644	0.036488	0.224789
Camellia_sinensis_newGene_1002	1.486	0.488255	0.345309	0.890595	1.24676	1.65224	0	1.58263	0.356932	0.015413	0.727533	0.013089
Camellia_sinensis_newGene_10026	8.88235	10.4713	8.22325	5.55485	5.48489	8.79255	8.92137	8.23643	9.43627	9.71619	10.756	6.34513
Camellia_sinensis_newGene_10028	0.289185	0.194591	0.207729	0.488907	0.336042	0.454623	0.521025	0.496054	0.602532	0.518927	0.138949	0.163809
Camellia_sinensis_newGene_1003	1.43615	1.50262	1.19027	1.14574	1.67239	1.43202	2.95222	2.49933	2.7234	2.03052	2.00711	1.73961
Camellia_sinensis_newGene_10033	0	0.073062	1.47465	0	0.840178	0.110625	0	0.14017	0	0	3.82085	0.072853
Camellia_sinensis_newGene_10034	0.908073	0	0.625311	1.19923	0.146862	0.683011	0.15099	0.117224	0.760746	0.151972	0.524608	0.216741
Camellia_sinensis_newGene_10040	2.53281	1.66329	2.34428	2.38271	2.69784	2.34808	3.80646	3.50506	2.71343	1.85585	2.2587	2.74855
Camellia_sinensis_newGene_10041	0.087939	0.83055	0.427532	0.125134	0.221477	0.085496	0.556392	0.359827	0	0.068951	0.384117	0.398628
Camellia_sinensis_newGene_10048	0.68271	0.540312	0.401318	0	0.333448	0	0	0.129319	0.555684	0	0	0.418716
Camellia_sinensis_newGene_10051	0.270844	0.086447	0.055074	0.021627	0.564724	0.009968	0.272816	0.448264	0.528827	0.234985	0.522592	0.122852
Camellia_sinensis_newGene_10052	0	0	0	0	0.16325	0.521073	0	0.861253	0.719697	1.29387	0	0.525815
Camellia_sinensis_newGene_10055	6.17269	7.58072	4.09606	14.9939	13.5903	14.5607	5.50283	5.08316	4.55763	5.81813	7.2855	8.57036
Camellia_sinensis_newGene_10066	1.02774	0.522032	1.20765	0	0	0.043741	0.512493	0.259861	0.208049	0.687476	0.245602	0.910208
Camellia_sinensis_newGene_10070	0.245776	0.038361	0	0	0	0	0.315729	0.259816	0.519342	0.312666	0.257965	0.417616
Camellia_sinensis_newGene_10071	2.94061	3.12112	3.67427	2.69393	1.93959	2.45062	2.95865	1.71012	1.87798	2.86624	2.48125	2.58548
Camellia_sinensis_newGene_10075	0.407356	0.234953	0.314722	0.347492	0.65206	0.667854	0.197331	0.266704	0.100732	0.275709	0.552172	0.355339
Camellia_sinensis_newGene_10077	0	0	0	0	0	0.495495	0	0	0	0	0	0
Camellia_sinensis_newGene_10079	0.11095	0.209626	0.559154	1.25507	1.46446	1.17819	0.479026	0.458688	0.24022	0.254815	0.404941	0.455834
Camellia_sinensis_newGene_1008	0.423352	0.442348	0.203014	0.13168	0.409155	0.200774	0.5933	0.494639	0.403425	0.409789	0.271685	0.278979
Camellia_sinensis_newGene_10085	5.8686	5.11683	6.85908	5.05094	5.39886	5.20754	5.42168	5.68307	5.05444	6.37653	7.26848	5.34218
Camellia_sinensis_newGene_10086	0.430548	0.471063	0.258646	0.035848	0	0	0.456215	0.685872	0.377366	0.189036	0.5106	0.220399
Camellia_sinensis_newGene_10087	5.15347	3.07347	3.60509	6.05063	6.3718	6.18632	7.78059	6.71359	6.81657	4.45787	5.91427	3.51626
Camellia_sinensis_newGene_10088	1.21177	1.32729	1.75856	1.33781	1.0513	1.10648	1.15763	0.944275	1.1225	0.651612	1.2748	0.767095
Camellia_sinensis_newGene_1009	0.674594	0.809102	0.864766	0.927433	0.132764	0.190132	0.660657	0.857316	0.750155	1.27961	0.646513	0.474842
Camellia_sinensis_newGene_10091	0	0.492615	0	0.314669	0.101481	0.212143	0	0.371792	0.083954	0	0	0.11368
Camellia_sinensis_newGene_10093	4.33355	3.74485	3.88635	4.27435	4.74944	4.6094	4.09396	3.44485	4.65835	3.69471	3.55532	3.04774
Camellia_sinensis_newGene_10096	43.6909	45.7592	45.3875	37.9967	40.0812	40.6348	50.6228	52.1323	53.1159	33.0324	34.0339	34.2012
Camellia_sinensis_newGene_10097	0.504398	0	0.22723	0.266312	0	0.150856	0	0.909795	0.032451	0	0.178264	0
Camellia_sinensis_newGene_10102	0.12906	0.708253	0.582754	0.110942	0.556462	0	0	0.356176	0.559088	0.029514	0.123729	0.112123
Camellia_sinensis_newGene_10103	4.91126	3.23885	3.42004	0.021216	0	0.138749	7.08301	7.01784	6.58023	0.057797	0	0.07936
Camellia_sinensis_newGene_10105	1.04051	0.905017	1.4597	1.02544	1.25296	0.880613	0.820466	0.941958	0.8191	1.01399	1.08779	1.28491
Camellia_sinensis_newGene_10116	3.2471	1.96295	3.08508	8.89823	9.39849	4.5618	3.52675	3.67518	3.54629	2.86261	3.4162	1.2926
Camellia_sinensis_newGene_10121	0.449745	0.412718	0.465096	0	0	0	1.50141	1.45845	1.36659	1.17355	1.49545	0.992858
Camellia_sinensis_newGene_10122	4.09706	3.45761	4.32431	3.69246	3.71525	3.48037	4.5214	4.46751	4.61843	4.6312	3.89951	3.87497
Camellia_sinensis_newGene_10128	0.540506	0.640726	0.851257	0.458785	0.443164	0.525816	0.428757	0.558268	0.350155	0.82459	0.867271	0.651251
Camellia_sinensis_newGene_10129	0.063198	0.148569	0.221795	0.04339	0.067919	0	0.052586	0.013084	0.50546	0.209308	0.027746	0.405613
Camellia_sinensis_newGene_10135	0.250879	0.526504	0.67388	0	0.51948	0.386178	0.72394	0.380834	0.675467	1.24858	1.37918	1.1956
Camellia_sinensis_newGene_10146	3.38884	3.12529	2.85587	2.92989	2.33584	1.61035	4.03379	3.04165	3.41571	2.06849	3.2981	2.22145
Camellia_sinensis_newGene_10147	0.766936	0.492531	0.628965	0.285833	0.276302	0.375961	0.647261	0.600534	0.499779	0.199654	0.140004	0.393404
Camellia_sinensis_newGene_10148	0.453685	0.241216	0.211507	0.034322	0.130847	0.268437	0	0.71995	0.086432	0.458365	0.3578	0.250154
Camellia_sinensis_newGene_10150	0	0	0	0.846973	0	0	0	0	0	0	0	0
Camellia_sinensis_newGene_10152	1.62151	1.8746	1.61268	0	0.930738	0.572244	1.3882	1.6937	1.95607	0.509577	1.20743	1.17041
Camellia_sinensis_newGene_10156	0.617733	0.602722	0.60775	0.479263	0.348753	0.724147	0.667122	0.403277	0.515077	0.36077	0.849727	0.29241
Camellia_sinensis_newGene_10168	2.12615	0.901779	1.84379	1.68483	2.28751	1.59949	1.23226	1.50965	0.92871	1.81415	0.679742	1.68859
Camellia_sinensis_newGene_10169	1.62019	2.1467	2.06887	0.775875	0.783161	1.0652	1.14876	1.47179	1.04281	1.52665	1.09199	1.32737
Camellia_sinensis_newGene_10172	0.922658	0.48437	0.795399	0.802336	0.474087	0.627118	0.926476	1.35599	0.960159	0.888686	0.667667	0.275098
Camellia_sinensis_newGene_10173	0.77654	0.609518	0.379459	0.707552	0.873036	0.79709	0.531836	0.52714	0.630442	0.416108	0.429559	0.457775
Camellia_sinensis_newGene_10174	0.879074	0.434019	1.11234	0.599548	0.322285	0.71721	1.03832	0.596174	0.368287	0.895477	0.427856	0.95454
Camellia_sinensis_newGene_10175	0.220388	0.107403	0.179701	0.249206	0.187472	0.382756	0.241697	0.306152	0.043402	0.292181	0.227615	0.266534
Camellia_sinensis_newGene_10177	1.16528	0.864982	1.11478	1.04893	1.24894	1.4238	1.69649	1.2433	1.21082	1.15958	1.23382	0.863803
Camellia_sinensis_newGene_10179	0.472157	0	0	0	0	0	0	0	0.128236	0	0	0
Camellia_sinensis_newGene_10180	0.905617	0.854467	1.02819	0.945822	1.18836	1.04132	0.991405	0.812337	1.02088	0.61241	1.31754	0.796608
Camellia_sinensis_newGene_10181	1.06247	1.18654	1.03281	3.49733	1.42551	3.29288	0.700007	0.532142	0.580259	4.69791	2.91656	3.16677
Camellia_sinensis_newGene_10188	0.068602	0.064673	0.446244	0.890041	0.393517	1.01192	0.424835	0.435451	0.284494	0.125507	0.131537	0.1117
Camellia_sinensis_newGene_10202	12.5428	11.7443	10.7658	14.0869	12.9465	12.6102	17.0066	16.2797	16.6571	6.3952	7.49507	7.26652
Camellia_sinensis_newGene_10203	9.58878	9.98159	9.46021	8.93863	10.8965	8.76419	11.8525	12.8451	13.6704	6.51192	5.62553	6.10865
Camellia_sinensis_newGene_10215	9.74497	12.422	12.1257	31.4902	31.1822	28.4025	12.624	11.7383	12.0386	14.2952	10.7661	11.1446
Camellia_sinensis_newGene_10216	0.79697	0.92532	0.823124	1.1704	1.07225	0.977541	1.13587	0.776988	0.989423	1.3172	0.98595	0.906447
Camellia_sinensis_newGene_10217	0.503346	5.6971	5.5108	1.32142	1.31317	1.98028	5.43038	5.07123	3.45955	3.2141	3.52979	4.09285
Camellia_sinensis_newGene_1022	0.38955	0.614679	1.24607	0.734983	1.36166	1.22762	0.81636	0.61165	0.439445	1.11502	0.327209	0.328016
Camellia_sinensis_newGene_10220	54.6381	55.3703	59.4394	140.67	142.207	141.619	55.7441	59.6971	58.1971	48.336	50.2326	52.26
Camellia_sinensis_newGene_10227	0.692454	0.791107	1.10153	1.08965	1.45739	1.49575	0.954049	1.20554	1.40683	1.21747	1.22739	1.30093
Camellia_sinensis_newGene_10231	1.56505	1.56634	0.781317	0.983531	0.785515	1.11877	1.47687	1.14136	1.70642	1.26696	1.1486	1.95808
Camellia_sinensis_newGene_10244	0.946869	0.930393	0.869705	0.721605	0.883392	0.831693	0.614312	0.527621	0.599184	0.835672	0.981794	0.806488
Camellia_sinensis_newGene_10248	0	3.09765	1.71118	2.13686	0.513193	0	2.67157	3.52325	0	3.53334	4.34496	3.83142
Camellia_sinensis_newGene_10251	0.116378	0.343032	0.345548	0.349517	0.304295	0.665252	0.081097	0.326651	0.371468	0.536939	0.122012	0.138419
Camellia_sinensis_newGene_10260	35.4765	22.3345	23.6283	55.7123	44.2546	22.1475	26.9867	25.5012	59.2448	40.133	45.196	55.1932
Camellia_sinensis_newGene_10267	0	0.248702	0.403988	0.179183	0.484743	0.623339	0.85028	0.936791	0.982894	0.772365	0.336614	1.5112
Camellia_sinensis_newGene_10268	3.21334	1.28588	3.53205	2.69032	1.60085	1.28117	3.31413	3.55458	3.32491	1.43409	3.5617	3.16303
Camellia_sinensis_newGene_10270	0.219481	0.05717	0.146928	1.24495	0.912507	0.862427	0.383254	0	0.142204	0.815186	0.640765	0.547898
Camellia_sinensis_newGene_10271	19.6964	18.5686	19.5351	35.4855	34.01	37.3588	19.2865	20.6954	20.2305	22.8728	21.9231	21.4806
Camellia_sinensis_newGene_10277	2.54284	3.92759	3.49501	1.55656	1.77462	3.40393	2.61788	4.84519	2.84169	1.98701	1.95872	3.48857
Camellia_sinensis_newGene_10280	0.596809	0.779672	0.703558	0.509087	0.412115	0.327619	0.25344	0.479924	0.312153	0.042177	0.367825	0.333457
Camellia_sinensis_newGene_10281	1.31731	1.58052	1.22209	1.21102	1.22124	1.18673	1.69082	1.21723	1.36624	1.37912	1.71165	1.82096
Camellia_sinensis_newGene_10282	0.445053	0.795023	0.657621	0.661587	0.550897	0.741421	0.817507	0.701308	0.746307	0.458285	0.863917	0.528838
Camellia_sinensis_newGene_10283	0.648976	0.939996	1.04791	0.933706	0.825634	0.810158	0.922608	0.777095	1.03496	0.743686	0.799655	0.847635
Camellia_sinensis_newGene_10286	9.13909	12.5106	14.3183	8.8093	10.1733	10.5025	8.01547	11.005	13.1726	8.93772	8.68834	8.86516
Camellia_sinensis_newGene_10291	1.10639	0.362301	1.10924	0.636986	0.468577	0.423692	0.608238	1.03387	0.956791	0.965067	0.879697	0.747809
Camellia_sinensis_newGene_10292	0.39466	0.220349	0.39137	0.315009	0.370981	0.590564	0.421693	0.610154	0.355977	0.174349	0.604716	0.217213
Camellia_sinensis_newGene_10297	0.115921	0.264035	0.060395	0	0.417581	0.353561	0.107505	0.142483	0.211304	0.185204	0.050996	0.105071
Camellia_sinensis_newGene_10299	0	0.225386	0	0.110438	0	0.411412	0.547144	0	0.715813	0.327656	0	0
Camellia_sinensis_newGene_10301	0.462697	0.237275	0.396175	0	0	0	0.154825	0.137935	0.429102	0	0	0.042941
Camellia_sinensis_newGene_10306	2.05065	1.42732	1.64612	1.18473	2.12622	2.41317	2.55629	1.1258	1.30151	0.909892	1.04432	1.22407
Camellia_sinensis_newGene_10307	0.540147	0.518604	0.491746	0.926975	0.554581	0.948841	0.52692	0.666044	0.474368	0.518147	0.278949	0.268975
Camellia_sinensis_newGene_10311	0	0	0	0	0	0.423044	0.120609	0	0	0	0	0.059551
Camellia_sinensis_newGene_10312	132.487	123.141	125.823	72.8044	73.5786	72.7282	109.257	108.778	112.315	99.0613	101.658	101.098
Camellia_sinensis_newGene_10313	0.124321	0.155682	0.272968	0.644316	0.556781	0.417524	0.25996	0.239285	0.307558	0.29494	0.28196	0.161117
Camellia_sinensis_newGene_10318	0.260392	0.593832	0.26278	0.955363	1.6528	0.640432	0.064079	0.369394	0.715634	0.79414	0.556161	0.635039
Camellia_sinensis_newGene_10324	0.552628	1.04763	0.599324	1.12034	0.772492	0.62202	0.931806	0.476923	0.458433	1.41049	0.971176	0.603108
Camellia_sinensis_newGene_10325	0.396506	0	0.462294	0.641344	0.59329	0.557192	0.454763	0.381866	0.694777	0.507937	0	0.580607
Camellia_sinensis_newGene_10326	5.00602	4.68343	5.01405	4.04989	4.56592	4.38037	4.70965	5.56239	5.75575	3.10362	3.38931	3.32508
Camellia_sinensis_newGene_10336	7.65784	6.51015	8.59492	3.28865	2.99297	3.53626	6.6328	7.43648	4.48819	4.60611	4.8977	6.07422
Camellia_sinensis_newGene_10345	3.11517	2.96355	2.34692	1.58203	2.75724	1.99698	2.31882	1.94242	2.34828	1.57248	1.96005	3.1738
Camellia_sinensis_newGene_10348	0.363218	0.572529	0.875526	1.44041	0.980543	0.820228	0.834376	0.703421	0.73023	0.544126	0.675181	0.753098
Camellia_sinensis_newGene_10354	0.681428	1.02872	0.922121	0.459979	0.350572	0.405112	0.813791	0.997101	1.00732	0.644338	0.686405	0.56236
Camellia_sinensis_newGene_10362	0.14136	0.150266	0.433038	0.267961	0.090474	0.133914	0	0.156157	0.199157	0.369642	0.087855	0.537182
Camellia_sinensis_newGene_10374	0.460842	0.100961	0.143307	0.634648	0.449673	0.460198	0.466599	0.100757	0.605923	0	0.10199	0
Camellia_sinensis_newGene_10380	0.273649	0.289623	0	0	0	0.493551	0.214132	0.388278	0	0	0	0
Camellia_sinensis_newGene_10381	0.342597	0.695676	0.573112	0.96769	1.74829	1.08206	0.864932	1.82301	1.34656	0.206711	0.301075	0.416853
Camellia_sinensis_newGene_10386	0.447365	0.922866	1.26949	0	0	0	1.30435	1.26547	0.780725	0	0	0
Camellia_sinensis_newGene_10388	0	0	0	0.467236	0	0	0	0	0	0	0	0
Camellia_sinensis_newGene_10406	0.297713	0.336922	0.744002	0.217033	0.073532	0.034889	0	0.611611	0.181986	0.978907	0.334202	0.634128
Camellia_sinensis_newGene_10412	1.68512	1.75059	1.23598	2.17399	2.31149	1.94043	1.75319	1.31454	1.44487	1.59011	1.4315	1.40328
Camellia_sinensis_newGene_10416	3.90769	6.11935	0.49098	3.78111	0.394638	8.06681	3.01673	6.00911	0.875827	3.03641	2.23681	2.3966
Camellia_sinensis_newGene_10417	1.10516	1.26547	0.520841	3.53862	1.08966	2.11606	0.504884	0.683154	0.630912	0.931657	1.03589	0.627904
Camellia_sinensis_newGene_10418	1.81266	1.8356	1.58167	2.38337	1.89798	3.0982	1.39344	1.29286	1.1401	1.24874	2.22666	1.4656
Camellia_sinensis_newGene_10419	5.3646	4.59587	4.88108	7.02694	6.8339	7.4179	5.44083	2.71192	6.05666	4.63358	4.40448	4.28067
Camellia_sinensis_newGene_10424	1.80327	1.1361	1.96708	1.29958	1.42539	1.23844	0.70212	1.4148	2.18486	0.846397	0.497581	0.980298
Camellia_sinensis_newGene_10442	3.65624	3.66232	4.62628	2.75467	3.70638	2.98894	3.80882	4.11055	4.18123	4.39763	5.40799	4.44147
Camellia_sinensis_newGene_10446	1.26424	2.06273	2.19728	2.85476	2.77078	2.464	1.82016	1.48191	1.3424	1.46537	1.39993	1.65124
Camellia_sinensis_newGene_1045	0	0	0	0.237158	0	0.245013	0.770574	0.133146	0	0.193443	0.554253	0
Camellia_sinensis_newGene_10450	0	0.063991	0.145869	0.147273	0.165875	0.068073	0.132683	0.183204	0.086327	0.487797	0.332877	0.106657
Camellia_sinensis_newGene_10456	2.82958	2.77539	1.75867	2.4832	3.61846	2.79926	2.78086	2.29274	2.11859	2.89309	2.39102	1.85285
Camellia_sinensis_newGene_10457	2.12403	2.51093	4.18496	1.73257	1.86417	2.52947	3.59015	1.90572	2.78875	2.03879	2.1159	2.52134
Camellia_sinensis_newGene_10460	0.113146	0.586387	0.357266	0.202847	0.060479	0.178954	0.745808	0.135156	0	0.101855	0.239111	0.452266
Camellia_sinensis_newGene_10463	20.8445	20.7441	20.1564	24.819	24.7579	26.4613	21.3662	19.6045	20.5315	19.1061	18.2399	17.3603
Camellia_sinensis_newGene_10464	11.8618	11.9453	11.5289	15.0202	15.2039	16.0414	10.7208	12.238	10.2274	10.5343	9.71616	9.34722
Camellia_sinensis_newGene_10465	18.6662	17.8337	18.9039	27.3556	25.652	26.7839	18.4093	19.6771	17.3191	15.3449	15.8985	16.0494
Camellia_sinensis_newGene_10466	0.152303	0.211063	0.404901	0.286444	0.265143	0.389365	0.321802	0.189742	0.311937	0.139402	0.412449	0.212144
Camellia_sinensis_newGene_10472	0	0	0	0.852802	0.923824	0.574986	0.403452	0.311536	0.074204	0.258334	0	0.225527
Camellia_sinensis_newGene_10479	0.768151	0.883982	0.698216	0.519002	0.370419	0.318383	0.259094	0.35835	0.353578	0.347056	0.463599	0.776613
Camellia_sinensis_newGene_10481	0.560251	0.341679	0.322031	0.36756	0.692668	0.457068	0.624509	0.280171	0.245102	1.32191	0.750635	0.845159
Camellia_sinensis_newGene_10488	1.21996	1.07115	0.610038	0.399134	0.271898	0.293479	0.535455	1.06334	1.98511	0.619056	0.585114	0.76228
Camellia_sinensis_newGene_10489	0.442278	0.335481	0.631982	0.20046	0.301315	0.225997	0.320097	0.505279	0.242316	0.499114	0.478505	0.514007
Camellia_sinensis_newGene_10490	2.20363	2.4329	2.33513	2.43563	1.86255	1.74644	1.89039	2.18178	2.49987	1.56413	2.00847	1.59132
Camellia_sinensis_newGene_10493	0.668546	0.723236	0.335092	0.854433	1.20072	0.521867	0.966989	0.279326	0.491135	0.266368	0.848018	0.550641
Camellia_sinensis_newGene_10496	0.654427	0	0.657891	0.792717	0	0.812541	0	0.887392	0.502547	0	0	0.597888
Camellia_sinensis_newGene_105	3.10221	2.03011	1.64234	0.724047	0.957518	0.788339	3.22414	3.50452	3.57719	1.51398	1.1287	2.05652
Camellia_sinensis_newGene_10500	0	0.492887	0	0	0	0	0	0	0	0	0	0
Camellia_sinensis_newGene_10501	0.24811	0.466762	0.18777	0	0	0	0.340265	0.235505	0	0.301772	0.079462	0.072009
Camellia_sinensis_newGene_10503	2.48971	4.03154	2.5145	5.57975	5.15853	5.11347	3.95108	2.28691	3.34446	3.93816	3.83184	3.11823
Camellia_sinensis_newGene_10504	1.52675	1.18933	1.55523	2.57721	2.33994	2.71107	1.34906	1.6979	1.65135	1.80539	1.69374	1.39646
Camellia_sinensis_newGene_10508	0	0	0	0	0	0	0	0.490988	0.191317	0.23829	0	0
Camellia_sinensis_newGene_10512	0	0	0	1.17524	1.21543	0.664368	0.232601	0.24652	0.137472	0.111991	0.195348	0
Camellia_sinensis_newGene_10513	3.10738	3.11495	2.87983	2.18073	1.76526	2.72536	4.48113	3.67604	3.58476	2.91952	3.06278	2.94695
Camellia_sinensis_newGene_10516	1.91238	0.802823	1.44514	1.00205	0.390968	0.339292	0.745701	1.53274	0.75457	0.834705	0.621168	0.626087
Camellia_sinensis_newGene_1052	3.82508	5.21255	5.48908	5.21518	3.83471	4.00143	4.37154	3.90614	6.6394	2.63815	3.33093	3.14819
Camellia_sinensis_newGene_10529	0.367541	0.526851	0.761461	0.668002	0.672942	0.652198	0.367315	0.432412	0.472995	0.321458	0.348973	0.152786
Camellia_sinensis_newGene_1053	0.563756	0.63324	0.626497	0.410276	0.600919	0.745594	0.74029	0.587802	0.635064	0.783445	0.466926	0.498019
Camellia_sinensis_newGene_10533	0.164058	0	0.16732	0.695193	0.403766	0.234601	0	0.459881	0.677545	0.752368	0.158337	0.143484
Camellia_sinensis_newGene_10534	4.71995	6.06296	5.17394	20.323	12.0014	18.9298	6.70274	4.86817	4.10871	6.19935	9.91494	10.9417
Camellia_sinensis_newGene_10542	3.39993	4.34844	3.53282	3.99808	3.11425	3.99356	4.25833	4.07503	3.32499	2.97012	3.47263	3.81632
Camellia_sinensis_newGene_10543	11.0038	12.0837	9.81034	12.4259	10.8918	10.4716	10.3824	11.4026	10.1976	8.79684	9.26371	8.50918
Camellia_sinensis_newGene_10544	0	0	0	0	0.102618	0	0	0	0	0.10619	0.055412	0.651182
Camellia_sinensis_newGene_10548	0.327753	0.343642	0.137226	0.237026	0.533475	0.459988	0.857715	0.818342	0.349052	0.064009	0.27969	0.20974
Camellia_sinensis_newGene_10549	0.121551	0	0.256685	0	0	0.334321	0.254457	0	0	0	0	0
Camellia_sinensis_newGene_1055	0.910959	1.59703	1.14686	0.399117	0.517653	0.510105	0.946178	0.718028	0.931493	1.27297	1.0589	0.950234
Camellia_sinensis_newGene_10555	0.703595	0.857504	0.676505	1.06079	1.03344	0.617528	0.528852	0.494305	0.769497	0.536468	0.703012	0.46798
Camellia_sinensis_newGene_10557	10.8764	9.46706	9.82132	12.5886	12.4553	11.7617	12.3042	11.7633	9.52495	7.96405	8.59656	9.58327
Camellia_sinensis_newGene_1056	0	0	0	0.245159	0.389683	0.381202	0	0	0	0.297902	0	0
Camellia_sinensis_newGene_10561	0.886198	0.704665	0.893606	9.37781	8.35844	8.8346	0.416473	0.747908	0.678365	0.968096	0.929887	1.50068
Camellia_sinensis_newGene_10562	0	0	0	0.879889	0.378806	1.12474	0	0	0	0	0	0
Camellia_sinensis_newGene_10564	1.21736	1.21116	1.05294	2.56924	3.1779	3.07855	1.10767	1.3941	0.783868	2.36926	2.44139	2.13983
Camellia_sinensis_newGene_10569	6.04078	6.49997	4.86384	8.84953	12.3425	10.0466	4.46627	4.681	4.27944	7.02647	8.08352	6.74712
Camellia_sinensis_newGene_10581	43.592	42.112	41.9501	58.7343	53.2616	54.8998	50.5318	49.7712	48.7878	36.9814	37.0648	37.3935
Camellia_sinensis_newGene_10587	0.77882	1.19719	1.00819	0.243062	0.252184	0.240091	1.24725	2.14654	1.81912	0.373794	0.499363	0.555538
Camellia_sinensis_newGene_10590	8.31592	7.65217	7.91362	10.9661	11.1287	9.58866	9.20657	8.29193	7.61541	8.70594	8.55559	8.53622
Camellia_sinensis_newGene_10601	0.36099	0.320201	0.773534	0.879339	0.490462	0.652808	0	0.323304	0.208257	0.465525	0.136432	0.409999
Camellia_sinensis_newGene_10605	0.090168	0	0.060766	0.880984	0.124358	0.380487	0.061957	0	0.110578	0.184109	0.085865	0.138271
Camellia_sinensis_newGene_10618	2.58806	2.9358	3.48594	2.15731	2.93363	2.67307	4.84194	3.85484	3.77737	3.47351	2.74081	2.94692
Camellia_sinensis_newGene_10619	0.484942	0	0	0	0	0	0	0	0	0	0	0
Camellia_sinensis_newGene_10620	0.158853	0.171972	0.123194	0.142327	0.169933	0.080151	0.311838	0.461611	0.559221	0.10278	0.036705	0.100262
Camellia_sinensis_newGene_1064	1.27309	1.72433	2.16557	1.05753	0.876375	0.910056	1.40266	2.58754	1.19824	3.54137	1.49446	2.52284
Camellia_sinensis_newGene_10647	8.77646	8.3946	8.72921	6.92713	7.6514	7.70916	8.09458	8.27491	8.45496	6.2894	6.67933	6.87589
Camellia_sinensis_newGene_1065	0.647063	0.440692	0.288483	0.199522	0.409761	0.543031	0.425347	0.237855	0.141579	0.144605	0.561036	0.54502
Camellia_sinensis_newGene_10652	6.88931	5.23989	6.62913	4.20993	5.03944	5.96185	6.28716	7.3029	5.28959	5.29171	5.55165	4.51751
Camellia_sinensis_newGene_10654	0	0.525997	0	0.34698	0.366257	0.351874	0	0.245105	0.174396	0.136325	0	0
Camellia_sinensis_newGene_10657	7.24811	6.40618	5.54528	7.54692	7.40389	8.92845	6.61785	4.61533	7.07655	10.4802	9.30963	7.00557
Camellia_sinensis_newGene_10660	2.1413	3.29318	2.30266	2.07222	2.94225	3.72767	2.24606	2.72303	2.51902	3.52906	3.42485	2.40248
Camellia_sinensis_newGene_10670	0.040848	0.148539	0.198243	0.479749	0.356834	0.376261	0.142349	0.254169	0.269258	0.196531	0.136038	0.119925
Camellia_sinensis_newGene_10691	2.68209	4.61307	5.26923	5.08709	5.31995	4.72921	5.80052	5.28363	5.01411	4.72526	4.31955	3.62069
Camellia_sinensis_newGene_10696	1.33125	2.98543	1.74339	0.730247	0.833469	0.571532	2.29131	2.37675	2.12737	1.06371	0.650064	0.820895
Camellia_sinensis_newGene_1070	1.83353	0.866566	1.0587	0.406957	0.178548	0.226353	1.36232	1.39492	1.48393	0.0581	0.465759	0.552589
Camellia_sinensis_newGene_10703	1.07562	1.90851	0.91836	1.33925	1.2042	1.58956	1.09572	1.78036	0.76503	1.06782	1.32784	1.21823
Camellia_sinensis_newGene_10706	6.66649	6.63804	6.0567	13.0612	11.8396	12.8386	6.14998	5.62463	6.52214	4.85096	4.78106	4.60696
Camellia_sinensis_newGene_10723	0.422565	0.505725	1.13223	1.05265	0.857482	0.849552	0.567622	1.1168	0.82362	0.192366	0	0
Camellia_sinensis_newGene_10724	0.431411	0.352709	0.373917	3.5986	3.7053	4.30606	0.209986	0.053721	0.143187	1.4919	1.29074	1.45402
Camellia_sinensis_newGene_1073	1.60027	0	2.09938	0.615381	0.933602	1.6133	0	0.879394	1.46439	1.32509	0.359172	0.53278
Camellia_sinensis_newGene_10731	5.05309	5.15904	4.70789	4.39853	5.08488	4.55426	4.54245	4.58425	4.53083	3.80241	4.67214	4.5462
Camellia_sinensis_newGene_10734	0.807691	1.01914	1.39403	0.530204	0.065604	0.245514	0.949743	1.1312	0.537216	0.284727	0.87123	1.00051
Camellia_sinensis_newGene_10736	0.902347	1.40688	0.750353	0.867027	0.993582	0.829076	0.555138	1.16418	0.799446	0.81786	1.45569	0.381597
Camellia_sinensis_newGene_10741	0	0	0.171262	0	0	0	0	0.244137	0.238788	0	0.475779	0.217241
Camellia_sinensis_newGene_10742	15.0342	15.2521	17.0121	15.9116	12.6424	14.8919	18.54	16.4474	16.9187	11.5331	13.6806	12.2762
Camellia_sinensis_newGene_10750	4.5267	4.40517	4.30427	4.84267	4.47185	6.06979	5.91303	4.70656	5.836	3.18955	3.25312	3.10161
Camellia_sinensis_newGene_10755	1.51944	1.83361	1.81695	0	0	0.088072	0.903766	1.12823	0.765034	2.23281	2.23429	1.62381
Camellia_sinensis_newGene_1076	0.445248	0.847115	0.359791	0.373459	1.27328	0.398688	0	0	0	0.382418	1.17816	0.179654
Camellia_sinensis_newGene_10769	0.346779	0.419059	0.759019	0.817403	0.322461	0.533101	0.238476	0.320445	0.489366	0.667617	0.770036	0.586487
Camellia_sinensis_newGene_10771	1.44605	2.08658	1.309	1.0589	0.887845	0.687381	1.11201	1.01409	1.22942	1.29349	0.846722	1.68566
Camellia_sinensis_newGene_10772	0.320794	0.618695	0.549986	0.251758	0.637465	0.242281	0.649855	0.455577	0.483594	0.484047	0.837506	0.730022
Camellia_sinensis_newGene_10774	0.874242	0.623087	0.294208	0.129511	0.34569	0.243331	0.328415	0.427665	0.568223	0.206664	0.461247	0.481248
Camellia_sinensis_newGene_10775	0.187267	0.969789	0.5326	3.26957	2.5557	1.93835	0.487204	0.392181	1.47355	0.455322	0.331366	1.41275
Camellia_sinensis_newGene_1078	0	0.109399	0.045095	0	0	0	0.509219	0.256102	0.569042	0	0.136242	0.0412
Camellia_sinensis_newGene_10786	0.46726	0.208609	0.308279	0	0	0	1.25571	0.328833	0.64287	0	0	0.088508
Camellia_sinensis_newGene_10790	0	0	0.485676	0	0.279429	0	0	0	0.102466	0	0	0
Camellia_sinensis_newGene_10799	12.6696	13.37	14.7719	8.85812	8.08615	7.67552	9.8443	13.6973	10.3413	9.11976	7.51009	9.58856
Camellia_sinensis_newGene_10801	0.299043	0.50535	0.398604	0.693231	0.17336	0.532509	0.797414	1.06491	1.01173	0.829031	1.31741	0.984457
Camellia_sinensis_newGene_1081	0.12999	0	0.106756	0.442012	0.367755	1.44769	0.540206	0.323737	1.41572	0	0.530631	0.536197
Camellia_sinensis_newGene_10815	1.01381	0.908583	0.848739	0.997972	0.573086	1.31747	1.15729	1.26768	0.968477	1.15038	1.4871	1.34553
Camellia_sinensis_newGene_10817	0.772175	0.610593	0.59535	0.036042	0.017151	0.033959	0.475514	0.790913	0.699551	0.162254	0.120054	0.163945
Camellia_sinensis_newGene_10818	0.299002	0.325626	0.268104	0.604002	0.439241	0.43118	0.690657	0.620893	0.189119	0.346284	0.496619	0
Camellia_sinensis_newGene_10824	0	0	0	1.26145	1.33478	0.741824	0	0	0	0.070744	0	0
Camellia_sinensis_newGene_10833	0.275883	0.370797	0.461098	0.433169	0.175345	0.045034	0.100901	0.245558	0.259919	0.472673	0.37219	0.279943
Camellia_sinensis_newGene_10834	3.74663	3.58655	5.1668	3.44286	3.83112	4.64975	5.29183	4.14372	4.88107	5.85606	3.84266	4.22329
Camellia_sinensis_newGene_1084	0.831931	0.646235	0.626403	0	0	0	0.939235	0.959958	1.11574	0	0	0
Camellia_sinensis_newGene_10841	0.686157	1.428	1.18368	0.887407	1.07662	1.66105	1.6788	1.1298	1.22884	1.22952	1.72156	1.17922
Camellia_sinensis_newGene_10842	0.788604	0.530927	0.63804	0.18556	0.506096	0.257468	0.175018	0.778403	0.565257	0.68331	0.599921	0.664456
Camellia_sinensis_newGene_10845	2.76626	2.98974	3.33253	4.78301	4.74037	4.84232	2.46236	2.79078	3.01886	3.45898	3.15487	3.26664
Camellia_sinensis_newGene_10846	11.79	10.7371	13.8809	14.3242	12.3135	14.7845	13.1236	14.1302	15.2267	11.2163	11.3192	11.9713
Camellia_sinensis_newGene_1085	0.521882	0.472519	0.683976	1.68093	1.35406	1.50558	0.150683	0.602762	0.708571	0.730777	0.632774	0.721123
Camellia_sinensis_newGene_10854	0.502589	0	0.61744	0	0	0	0.422751	0.760215	0.627629	0.092009	0.385718	0.173456
Camellia_sinensis_newGene_10855	1.18921	1.54116	0.612022	0.697104	0.721997	0.987337	1.03077	1.1408	1.17444	1.27597	1.07254	1.06055
Camellia_sinensis_newGene_10856	0.466903	0.168849	0.474766	0	0	0.068932	0	0.158174	0.063459	0	0.385626	0.108726
Camellia_sinensis_newGene_10857	1.22673	1.00888	1.12255	0	0	0	1.19358	1.25819	1.04769	1.00131	0.329126	0.76212
Camellia_sinensis_newGene_1086	2.00217	3.40917	1.13748	1.53559	3.30544	1.63282	2.54199	2.25914	2.30899	1.47629	2.4181	2.40343
Camellia_sinensis_newGene_10877	0	0.009669	0	0.48156	0.39873	0.434346	0.395532	0.525031	0.653879	0.524308	0.350424	0.603954
Camellia_sinensis_newGene_10881	0	0	0	0.384632	0.662803	0.401705	0	0	0	0.067393	0	0.031844
Camellia_sinensis_newGene_10884	2.72832	2.83078	2.94747	2.99282	3.07983	3.71375	2.04985	2.3201	1.87912	2.92972	3.69443	2.65616
Camellia_sinensis_newGene_10885	0.288173	0.466651	0.39266	0.598278	0.737982	0.412861	0.365755	0.54482	0.442007	0.662982	0.574182	0.448033
Camellia_sinensis_newGene_10890	0	0	0	0	0	0	0.208082	0.203667	0.079822	0.483603	0	0.254475
Camellia_sinensis_newGene_10899	0.220096	0	0	0.457685	0	0	0	0	0.169285	0	0.134124	0
Camellia_sinensis_newGene_1090	0.405655	0.556282	0.08973	1.55556	1.2716	1.36777	0.885394	0.701657	0.538792	0.459832	0.651373	0.648924
Camellia_sinensis_newGene_10900	0	0.543527	0.922794	0	0.347318	0.362873	0.469448	0	0	0	1.61873	0.611998
Camellia_sinensis_newGene_10902	4.23319	5.06879	4.15671	1.39963	1.55099	1.96243	6.44096	4.91839	4.72187	2.89413	1.87965	2.27658
Camellia_sinensis_newGene_10903	12.1175	10.9689	11.7997	19.8464	16.6308	15.6924	16.0811	12.4527	12.1315	13.1567	13.8998	11.7502
Camellia_sinensis_newGene_10904	3.26531	4.52827	4.28973	7.13642	6.30427	7.65468	3.10402	4.03843	4.76504	4.79571	4.28351	4.58287
Camellia_sinensis_newGene_1091	9.56122	9.193	10.3023	12.8694	14.1365	14.8211	9.11993	7.90111	8.99793	9.98448	8.93841	8.70981
Camellia_sinensis_newGene_10910	0.474236	0.220109	0.349524	0.063938	0.087591	0.166935	0.98873	0.141559	0.124038	0.493367	0.437841	0.296028
Camellia_sinensis_newGene_10925	0.768773	0.649454	0.697103	0.458076	0.603285	0.355648	0.577712	0.696672	0	0.637661	0.285859	0.140952
Camellia_sinensis_newGene_10942	0.244855	0	0	0	0	0	0.466886	0.236008	0.303501	0.368797	0.450995	0.131628
Camellia_sinensis_newGene_10943	0	0	0.070244	0.406746	0.353499	0.40257	0.17646	0	0.042857	0.091693	0.10462	0.026728
Camellia_sinensis_newGene_10948	2.88506	1.86657	3.02367	2.99906	3.93578	2.17169	2.50386	4.51975	3.0021	4.85647	4.43557	4.22349
Camellia_sinensis_newGene_1095	3.99437	3.75425	4.55329	5.38406	4.48674	5.74871	3.86548	3.56279	3.40378	4.23948	2.92907	4.18709
Camellia_sinensis_newGene_10951	6.83531	5.79969	6.74122	5.87465	5.0347	4.35598	6.37623	7.8453	4.32287	5.41216	6.46047	4.94432
Camellia_sinensis_newGene_10952	1.79278	2.72361	2.85347	1.32854	1.27858	1.49617	1.1455	1.99302	2.28157	2.44965	1.61965	1.55734
Camellia_sinensis_newGene_10961	2.52549	2.74629	2.46848	2.99905	1.87285	2.42282	3.81637	3.31073	3.41341	2.9552	3.59556	4.0909
Camellia_sinensis_newGene_10963	0.612483	0.814433	0.787614	0.539038	0.578771	0.883804	0.585999	0.556091	0.664668	0.852668	0.908557	0.958341
Camellia_sinensis_newGene_10969	2.09216	1.84454	1.96607	3.128	2.7783	2.44278	2.62932	2.87926	3.83861	1.09412	1.015	1.72837
Camellia_sinensis_newGene_1097	3.23916	2.15668	0	0	0.098901	0	0	1.90534	0	1.58	1.24228	1.23186
Camellia_sinensis_newGene_10972	0.370201	0	0.031138	0.176515	0.033176	0.038334	0.672728	0.028602	0.701949	0.019285	0.009429	0.089869
Camellia_sinensis_newGene_10973	0.094615	0.497519	0.709843	0.458905	0.661898	0.704206	0	0.942955	0.052957	0.490201	0.458746	0.18056
Camellia_sinensis_newGene_10974	0.166884	0.430783	0.152061	0.443693	0.417191	0.342374	0.227732	0.443997	0.366915	0.458998	0.108433	0.221882
Camellia_sinensis_newGene_10990	0	0	0	0	0	0.41366	0.134828	0	0	0	0	0
Camellia_sinensis_newGene_10996	3.81025	3.96572	3.72077	3.65352	4.04151	4.06036	3.96069	3.78806	3.72389	2.40775	2.64061	2.54964
Camellia_sinensis_newGene_10997	2.62476	2.68048	3.61782	3.77396	2.67756	3.86102	2.11595	3.64092	2.04406	2.95939	3.04784	4.22688
Camellia_sinensis_newGene_11007	1.95839	2.46043	2.10685	4.73847	5.90577	4.68274	1.79916	1.73389	1.79082	2.4378	1.95718	2.35842
Camellia_sinensis_newGene_1101	0	0	1.30335	1.13094	0.593368	0.370814	1.20113	1.69862	0.427981	3.12499	2.01791	2.06464
Camellia_sinensis_newGene_11014	14.8812	14.4213	14.3064	16.061	15.8404	16.8026	14.7318	14.4127	15.1154	12.6895	13.4719	13.9007
Camellia_sinensis_newGene_11017	0.993264	0.973789	0.993987	1.53512	0.789764	0.887373	1.25535	0.894294	1.21774	0.477592	0.575886	0.719715
Camellia_sinensis_newGene_1102	1.30226	1.39179	1.1075	0.629776	0.777043	0.503402	0.564223	1.21158	0.887162	0.768686	0.710266	1.07754
Camellia_sinensis_newGene_11024	0.193241	0	0.067575	0.575592	0.183296	0.482549	0.232888	0.548121	0.104306	0.167592	0.180002	0.066581
Camellia_sinensis_newGene_11027	1.52789	1.48748	1.31105	0.895774	1.06984	0.762122	1.13945	1.66007	1.58097	1.31142	1.49086	0.271297
Camellia_sinensis_newGene_11029	17.9115	19.9823	18.589	11.604	13.2466	14.8398	19.6912	19.4208	18.7257	21.4133	20.2733	21.175
Camellia_sinensis_newGene_11031	9.30503	8.55337	9.8389	8.89124	8.36352	10.7165	8.46378	9.48217	8.77118	11.117	12.4188	10.6853
Camellia_sinensis_newGene_11032	0.588789	0.781557	0.704314	1.00756	0.942789	1.12067	0.933488	0.830183	0.589218	1.14395	1.25453	1.07905
Camellia_sinensis_newGene_11036	0.838502	0.664214	0	1.7612	1.48543	14.4202	0.83341	0.454532	0.550044	1.3981	0	0.74484
Camellia_sinensis_newGene_11037	0.893638	1.42993	0.517884	0.804965	0.67245	0.222962	1.10048	0.966974	1.10562	1.0146	1.05302	0.467762
Camellia_sinensis_newGene_11043	0.392544	0	0.379892	0.665541	0.34232	0.486223	0.276147	0.244034	0.369312	0.095454	0.109077	0.304075
Camellia_sinensis_newGene_11048	1.37706	0.702718	0.696916	0.925616	0.365037	0.60569	1.63234	1.57891	1.04392	0.765052	1.07069	0.602195
Camellia_sinensis_newGene_11050	0.311848	0.35336	0.597884	0.237217	0.373598	0.687374	0.480657	0.196959	0.103775	0.426625	0.65177	0.222225
Camellia_sinensis_newGene_11057	0	3.36421	0	0	1.89872	3.18997	3.65759	0	3.58457	2.91745	0	1.73931
Camellia_sinensis_newGene_11060	0	0	0	0	0.60657	0	0	0	0	0	0	0
Camellia_sinensis_newGene_11063	0.823965	0	0.949697	0	0	0.311913	0	0	0.685487	0.463156	0	0.47211
Camellia_sinensis_newGene_11064	4.80567	15.3744	3.76698	3.92766	1.49104	4.72536	4.21896	8.87654	4.32966	0.809537	8.05099	14.8148
Camellia_sinensis_newGene_11073	0.71941	0.638273	0.552945	0.57832	1.23532	1.28709	0.504396	1.14438	0.883913	0.878034	0.609017	0.358151
Camellia_sinensis_newGene_11074	0.666899	0.957321	0.92579	1.01622	0.83751	0.994489	0.831442	0.685393	0.976147	0.65891	0.898074	0.579666
Camellia_sinensis_newGene_11075	7.22423	6.2447	6.59443	1.63581	2.82857	2.62217	6.27563	5.03242	5.04974	2.79736	2.74183	2.00927
Camellia_sinensis_newGene_1108	0.365663	0.298241	0.517199	0.789418	0.878355	0.614275	0.486309	0.154422	0.292128	1.38603	1.66545	1.84826
Camellia_sinensis_newGene_11085	0.530011	0.252862	0.19332	0.836388	1.07297	0.944043	0.237819	0.218286	0.297152	0.513462	0.450004	0.783565
Camellia_sinensis_newGene_11094	5.68918	5.04129	5.14307	8.01213	8.76677	8.61466	5.26257	6.12412	5.26995	5.41225	4.44839	4.80802
Camellia_sinensis_newGene_11104	6.35792	6.08889	6.00328	6.4549	6.39685	6.87759	5.80656	5.56092	5.66725	4.90139	4.16291	5.60666
Camellia_sinensis_newGene_11108	0.59422	0.591539	0.884072	0.2864	0.390912	0.445936	0.56019	0.942433	1.10171	0.713187	0.762841	0.898418
Camellia_sinensis_newGene_11110	4.81365	5.50179	4.4265	3.56933	3.80597	5.05795	4.64693	3.14638	4.56759	3.45029	4.85025	4.40928
Camellia_sinensis_newGene_11112	0	0	0	0.547159	0.359091	0.684162	0	0	0.052112	0	0.030194	0
Camellia_sinensis_newGene_1112	2.07227	1.89722	2.35289	0.47592	0.170133	0	0	0	0	21.0765	17.4841	15.5827
Camellia_sinensis_newGene_11124	9.22967	9.75516	11.2767	14.0993	13.6654	16.1597	10.517	9.3979	10.5126	10.7074	10.8486	10.3172
Camellia_sinensis_newGene_11126	6.0227	7.01777	6.33566	9.92294	10.941	9.9206	6.18127	5.26741	5.42053	6.92562	7.47543	7.32526
Camellia_sinensis_newGene_11137	0.715935	0.627441	0.832383	0.076096	0.122392	0.222936	0.361944	0.56204	0.399257	0.325539	0.241169	0.219583
Camellia_sinensis_newGene_11140	0	0.254185	0	0.778051	1.00544	0.76064	0	0	0	0	0	0.042265
Camellia_sinensis_newGene_11148	4.71358	5.61552	4.12249	8.09876	5.70381	7.05033	6.35318	5.64352	5.73035	5.09343	4.12673	4.49432
Camellia_sinensis_newGene_11153	0.332076	0.157537	0.545762	0.794912	0.706869	0.450077	0.522793	0.340511	0.513719	0.415047	0.248273	0.2099
Camellia_sinensis_newGene_11159	4.47273	3.46804	4.96063	2.36682	4.4866	4.38552	3.50962	5.88987	3.18923	2.81586	1.95883	2.79245
Camellia_sinensis_newGene_11160	1.11592	2.02827	1.29205	1.81162	1.58542	2.23373	2.27299	2.27387	1.84418	2.01314	1.68506	2.51988
Camellia_sinensis_newGene_11163	2.59367	5.47368	2.46057	1.62902	1.78032	2.01159	4.2347	2.06979	2.15916	3.88202	3.76656	2.20226
Camellia_sinensis_newGene_11165	92.8078	95.2124	89.5703	124.814	123.411	126.177	93.1291	93.3931	90.2507	117.196	119.497	117.399
Camellia_sinensis_newGene_11166	1.42048	0.427331	0.193578	1.68307	1.13369	1.4699	0.646054	1.14073	1.07146	3.61922	1.4889	0.503828
Camellia_sinensis_newGene_11167	0.187963	0.181285	0.382993	0.434127	0.708902	0.464349	1.27188	1.14006	0.423944	1.75426	0.458542	0.454329
Camellia_sinensis_newGene_11172	48.8923	48.4456	47.2555	34.3723	35.3445	36.8054	44.1236	44.4338	47.0315	42.8195	41.6193	44.3234
Camellia_sinensis_newGene_11185	0.4044	0.151103	0.392245	0.644169	0.293797	0.149144	0.211304	0.387523	0.272542	0.291255	0.184748	0.445262
Camellia_sinensis_newGene_11186	0.653508	0.530015	1.03308	1.35806	1.39222	1.12458	1.01164	1.07562	0.76095	1.05697	0.678463	1.22984
Camellia_sinensis_newGene_11187	0.893091	0.440966	0.509426	0.839213	0.806013	1.20322	0.606165	0.424933	0.601196	0.610028	0.331536	0.440604
Camellia_sinensis_newGene_11188	16.1714	16.7797	13.9599	6.35453	6.08729	5.84761	17.0321	14.6388	16.2831	7.6276	8.95561	8.38978
Camellia_sinensis_newGene_11189	1.36443	1.19073	1.1264	0.462936	0.703028	0.458083	1.25111	1.77099	1.43243	0.943231	0.751032	0.823642
Camellia_sinensis_newGene_11190	1.5231	1.39	1.40832	2.1588	1.90505	2.96979	1.90435	2.24787	1.72374	1.41536	1.89132	1.24977
Camellia_sinensis_newGene_11193	0	0	0	0.509712	0	0.130716	0	0	0	0	0.31874	0.025018
Camellia_sinensis_newGene_11196	0.124318	0.170859	0.201722	0.02188	0.30731	0.335014	0.422578	0.387413	0.167024	0.412498	0.079078	0.158421
Camellia_sinensis_newGene_11198	17.3507	16.5041	17.0872	22.9504	23.0138	24.5471	9.47926	8.28098	7.87858	28.4453	28.804	27.8568
Camellia_sinensis_newGene_11204	0.151688	0.294452	0.167751	1.41719	1.28799	1.55519	0.264382	0.185729	0.26176	0.257602	0.24777	0.602144
Camellia_sinensis_newGene_1121	2.50865	1.96146	2.66864	1.02397	0.986937	0.788822	1.25598	0.859406	1.30993	1.55647	1.57713	1.69501
Camellia_sinensis_newGene_11213	0.213414	0.499967	0.422413	0.770686	0.742818	0.81669	0.333369	0.300165	0.087496	0.57463	0.307917	0.137361
Camellia_sinensis_newGene_11215	0.708367	0.959991	1.34032	1.00157	1.30769	1.58954	0.720616	0.668921	1.26881	0.994281	0.269536	0.714818
Camellia_sinensis_newGene_11228	4.80958	4.3886	4.71977	3.32303	2.87835	4.11188	5.60486	4.43638	3.91906	6.2682	6.07751	5.35733
Camellia_sinensis_newGene_11229	0.103366	0.863495	0	0	0	0	0	0	0	0.210517	0.084751	0.440071
Camellia_sinensis_newGene_11240	13.1506	14.2466	14.0687	17.3225	16.2958	17.8879	15.8602	14.9577	14.7738	13.5024	12.7428	13.3792
Camellia_sinensis_newGene_11242	3.3796	2.58232	3.61801	2.33	2.40667	2.32877	2.2149	1.92176	3.16441	3.95788	4.23672	2.98763
Camellia_sinensis_newGene_11243	0.096665	0.268568	0.434666	0.167951	0.341369	0.472038	0.132807	0.23276	0.191063	0	0.146351	0.239867
Camellia_sinensis_newGene_11245	0.563754	1.73264	0.188271	0.375746	0.055174	0.669126	0.791276	0.498216	1.35629	0.126251	1.50321	0.066452
Camellia_sinensis_newGene_11246	1.85791	3.44805	2.40108	2.09472	1.47203	1.51304	1.9611	0.543532	1.11183	2.12668	1.28315	1.71769
Camellia_sinensis_newGene_11251	7.1412	7.57844	7.75481	2.07705	1.60247	1.69109	7.91137	7.63217	6.97258	7.24456	8.8008	11.1163
Camellia_sinensis_newGene_11262	0.507554	0.416317	0.307752	0	0	0	0.059475	0.07695	0	1.86669	0.942552	1.6036
Camellia_sinensis_newGene_11263	6.92576	6.27515	7.52845	6.96747	6.72532	7.70028	6.38988	6.13709	6.64652	5.21406	5.6496	5.13553
Camellia_sinensis_newGene_11269	44.8372	45.5588	46.3215	53.4365	52.4409	53.0962	54.7078	51.9955	53.2016	41.0885	37.497	36.8261
Camellia_sinensis_newGene_11276	3.61694	4.0615	4.78113	5.95855	3.46641	4.89037	4.85383	4.0242	3.25071	3.22956	3.81013	4.93084
Camellia_sinensis_newGene_11279	21.7091	20.2829	18.4666	13.7541	14.5252	15.0305	18.3218	19.4173	17.8955	17.6927	16.6856	18.6831
Camellia_sinensis_newGene_1128	0.170789	0.118015	0	0	0.472246	0	0.471911	0.513283	0	0	0	0
Camellia_sinensis_newGene_11282	1.356	0.694853	1.03597	0.920517	1.09304	1.81689	0.601533	0.488542	0.450172	0.575	1.63219	1.07214
Camellia_sinensis_newGene_11283	1.04325	1.47577	0.969382	1.00362	1.19552	1.69531	0.92144	0.967749	0.726033	0.279412	0.371528	0.341426
Camellia_sinensis_newGene_11289	0.635689	0.827738	0.340346	0.903814	0.360123	0.837392	0.214728	0.896669	0.582451	0.554609	0.87752	0.293022
Camellia_sinensis_newGene_11290	1.98063	1.56002	2.07881	2.18438	2.11098	2.02821	2.14757	1.8241	1.45571	2.00081	2.00039	1.53737
Camellia_sinensis_newGene_11302	0.259025	0.287529	0.199573	0.425006	0.514735	0.135345	0.483593	0.588789	0.22884	0.190613	0.3719	0.108362
Camellia_sinensis_newGene_11308	0	0	0	0.643703	0.539994	0	0	0	0	0	0	0
Camellia_sinensis_newGene_11313	0.402241	1.11317	0.50985	0.824987	0.81469	0.443418	0.796412	0.304841	0.77196	0.575694	0.524107	0.938692
Camellia_sinensis_newGene_11327	0.248652	0.377348	0.319403	0	0	0.673092	0	0.344392	0.169018	0	0	0
Camellia_sinensis_newGene_11340	0	0	0	0	0	0	0	0	0.235975	0	0	0
Camellia_sinensis_newGene_11342	1.72636	2.34204	2.12232	0.160903	0.116229	0.076629	3.48661	2.79262	2.62409	0.390092	0.181705	0.16466
Camellia_sinensis_newGene_11343	10.6702	13.2593	11.9452	10.3638	11.1749	11.8031	10.6421	9.39229	9.53032	9.33217	12.8788	11.9087
Camellia_sinensis_newGene_11344	6.47897	7.32897	7.40314	4.41583	5.78834	6.93487	6.38319	7.4425	6.74831	8.62299	6.57962	6.96733
Camellia_sinensis_newGene_11345	9.16848	8.95546	9.37103	0.971543	1.43729	0.971835	10.3806	10.6702	9.43962	5.30242	6.26009	5.96406
Camellia_sinensis_newGene_11348	0	0	0	0.258471	0.229426	0	0.623218	0	0	0.685979	0.205463	0.405468
Camellia_sinensis_newGene_11349	0.507825	1.11963	0.367695	0	0	0	0.652469	1.08553	1.09042	0	0	0
Camellia_sinensis_newGene_11360	0.218647	0.440164	0.086419	0.530878	0.164091	0.246905	0	0	0.572748	0.307453	0	0
Camellia_sinensis_newGene_11361	3.76363	3.44958	3.51906	4.60589	4.76222	6.01945	2.82985	3.56578	2.76233	1.8022	1.59072	2.096
Camellia_sinensis_newGene_11365	0.346725	0.350974	0.411616	0.594042	0.557492	0.5105	1.13572	1.31666	1.91526	0.487555	0.618539	0.437508
Camellia_sinensis_newGene_11368	2.19983	2.36448	2.35393	1.74116	0	2.01101	0.332251	2.12368	0.206794	0.832815	1.47361	0.844698
Camellia_sinensis_newGene_11371	0	0	0	0	0.049809	0	0	0	0	0.41489	0	0
Camellia_sinensis_newGene_11377	1.75678	1.28854	1.42002	9.78522	11.4339	10.692	2.11089	1.75621	2.32567	2.54144	2.86847	2.04859
Camellia_sinensis_newGene_11378	0.514701	0	0.522647	0.906773	0.559531	0.676817	0.403062	2.01838	2.06973	2.23	1.15145	0.419671
Camellia_sinensis_newGene_11384	8.6895	8.68667	7.91163	9.97999	10.6881	9.71739	10.263	9.48326	9.50163	7.91488	7.33945	7.85219
Camellia_sinensis_newGene_11386	1.17977	0.879973	1.38233	0.632076	0.067723	0.183773	0.871255	1.63205	0.618364	1.20944	1.54474	1.11881
Camellia_sinensis_newGene_11387	0.398756	3.89818	1.21765	0.797641	0.294652	0.209348	0.951138	0.135324	1.12187	0.089658	2.94044	1.31261
Camellia_sinensis_newGene_11390	3.16588	3.98371	3.9489	4.91716	4.01402	4.45312	2.35135	4.65632	1.86205	2.10213	3.71252	2.24551
Camellia_sinensis_newGene_11403	2.40599	3.59634	3.01752	5.42751	6.21006	4.7055	1.73183	3.52918	2.91763	3.22867	2.48166	3.15563
Camellia_sinensis_newGene_11408	21.2433	22.8732	21.6667	27.9044	27.7194	27.1553	28.108	26.1589	25.6716	19.7743	19.0294	18.8541
Camellia_sinensis_newGene_11411	0.455685	0	0	0.834561	0	0.771681	0	0.535347	0.522899	0	0.338203	1.33866
Camellia_sinensis_newGene_11417	19.7382	18.7576	19.8851	22.1204	12.6731	12.903	31.3769	14.6773	15.4366	16.569	19.6	18.7894
Camellia_sinensis_newGene_1142	6.86257	7.27244	7.35961	8.87172	8.67978	7.98212	7.7156	7.18807	7.65208	6.96302	6.99885	6.57859
Camellia_sinensis_newGene_11426	1.55567	1.58481	1.18783	1.69157	1.78168	2.7344	1.05493	1.34393	1.00697	1.31278	0.734938	2.25154
Camellia_sinensis_newGene_11427	1.64444	2.82459	1.84512	1.46894	1.34056	1.21658	1.80056	2.46175	1.41391	1.26782	1.64	1.88189
Camellia_sinensis_newGene_11432	0.096651	0.295721	0.375126	0.128817	0.595855	0.338222	0.372074	0.192181	0.067158	0.121688	0	0
Camellia_sinensis_newGene_11438	0.989611	1.3442	0.874634	0	0	0.050693	1.76946	2.88867	1.15414	0.965964	0.996156	0.957495
Camellia_sinensis_newGene_11440	0.376585	0.824954	0.465977	0.88239	0.702715	0.840043	0.515301	1.05578	0.652214	0.575251	0.751529	0.884947
Camellia_sinensis_newGene_11446	11.3306	10.0295	14.5167	23.9751	15.8928	25.1473	9.50724	10.1905	9.59616	13.615	8.64736	11.3944
Camellia_sinensis_newGene_11447	1.29554	1.83652	0.812972	2.17025	3.91289	3.16861	0.871779	1.53174	1.63986	1.11651	0.887848	1.43972
Camellia_sinensis_newGene_11448	0.293543	0	0.19964	0.147472	0.436119	0.752492	0.463646	0	0.170028	0.168298	0.072799	0.31756
Camellia_sinensis_newGene_11450	1.94717	0.692819	2.44298	1.88719	2.87877	1.654	2.66072	2.648	2.00663	1.74598	1.71176	1.90955
Camellia_sinensis_newGene_11451	0.200455	0.356533	0	0.140945	0.390427	0.297165	0.162965	0.266267	0.193217	0.792962	0.318171	0.515526
Camellia_sinensis_newGene_11454	0	0.58396	0.351205	0	1.06655	0.548495	1.40305	0	0.151147	0.528966	0.355855	0
Camellia_sinensis_newGene_11459	4.06211	4.08585	5.27561	0.118178	0	0.331102	6.8996	7.92247	7.89819	2.66864	2.55708	1.6325
Camellia_sinensis_newGene_11460	3.02962	2.36238	2.76917	1.6169	2.58437	2.12774	2.19115	2.71299	2.75279	1.51745	1.76678	1.60579
Camellia_sinensis_newGene_11464	4.08336	3.97602	4.24719	2.19699	2.50257	2.54	4.03702	5.17187	5.07471	4.14574	4.23041	3.49436
Camellia_sinensis_newGene_11466	2.38332	2.69785	1.69049	2.1812	2.5745	2.13659	2.27696	2.16325	2.10902	1.86351	0.580887	1.79929
Camellia_sinensis_newGene_11471	0	0	0	0	0	0	0.829829	0	0	0	0	0
Camellia_sinensis_newGene_11472	0.233102	0.430327	0.176508	0.448183	0.42296	0.347517	0.450044	0.693694	0.191006	0.348037	0.369679	0.247917
Camellia_sinensis_newGene_1148	2.59882	2.5345	2.21721	1.95084	1.67746	1.7849	2.67952	2.86478	3.01035	3.14533	3.04538	2.7773
Camellia_sinensis_newGene_11486	0.072363	0.299824	0	0.234229	0.421416	0.21742	0	0.436399	0	0.095145	0.310582	0.586461
Camellia_sinensis_newGene_1149	1.52089	2.54813	2.34644	2.66675	2.37	2.28128	2.22284	2.40878	1.68736	2.32854	2.2683	2.48218
Camellia_sinensis_newGene_11492	0.839288	0.505439	0.706704	0.15425	0.209469	0.317573	0.480961	0.516604	0.562794	1.01328	1.44254	0.944179
Camellia_sinensis_newGene_11502	0.546364	0.239288	0.305249	0	0	0	0.039449	0.184986	0.03771	0.030381	0.031841	0.143698
Camellia_sinensis_newGene_11504	0.611455	0.82539	0.688075	0	0	0	0.831541	0.575262	0.76682	0.399252	0.963457	0.418515
Camellia_sinensis_newGene_11505	0	0	1.31601	0.526493	0.859249	0.487417	0	0.790785	0	0	2.58738	0
Camellia_sinensis_newGene_11509	0.477361	0.330664	0.443918	0.881039	1.16083	0.867834	0.378194	0.442556	0.718994	0.411052	0.447416	0.458603
Camellia_sinensis_newGene_11510	23.2771	25.8221	24.8083	18.4115	18.3641	17.8836	23.5091	24.636	22.8229	20.6856	20.0095	21.5266
Camellia_sinensis_newGene_11527	0.441814	0.381705	0.231951	1.93157	0.879177	1.21113	0.630003	0.627092	0.320451	0.673366	0.860904	0.317594
Camellia_sinensis_newGene_11530	0	1.4416	0.810782	0	0	0	0	0	1.00992	0.826916	1.25846	0
Camellia_sinensis_newGene_11531	0.592816	0.552384	0.451413	0.409385	0.377834	0.229524	0.949185	0.467656	0.648992	0.494193	0.24623	0.865774
Camellia_sinensis_newGene_11532	0.295941	0.306124	0.380078	0.114664	0.187645	0.197991	0.380328	0.529172	0.421086	0.148165	0.250094	0.369195
Camellia_sinensis_newGene_11535	4.43915	3.75604	3.67774	2.58852	2.63346	2.81806	3.89998	4.76328	3.26289	2.31844	2.28096	2.80528
Camellia_sinensis_newGene_11538	0.28177	0.187184	0.580708	0.161098	0.136716	0.193091	0.665523	0.279269	0.132672	0.312331	0.028743	0.140558
Camellia_sinensis_newGene_11540	322.931	320.62	315.499	427.886	428.396	432.962	272.08	279.105	277.995	449.266	463.961	474.009
Camellia_sinensis_newGene_11544	0.581245	0.915632	0.72919	0.755044	0.580015	0.834726	0.525436	0.738744	0.604725	0.653282	0.950247	0.872853
Camellia_sinensis_newGene_11547	0.050877	0.102413	0.145514	1.39212	1.02719	1.25832	0.259091	0.567731	0.270953	0.398254	0.567597	0.500501
Camellia_sinensis_newGene_11548	18.9165	19.7583	19.8242	55.9168	54.6736	56.901	23.2216	21.9441	22.6934	18.5812	19.7338	19.4949
Camellia_sinensis_newGene_1155	0.3816	0	0	0.496085	0	0	0	0	0	0.123697	0	0
Camellia_sinensis_newGene_11556	2.34746	1.29072	0.999736	0.74093	2.23082	0	1.82598	1.24181	1.84291	1.23176	1.99317	2.60908
Camellia_sinensis_newGene_11557	0	1.2187	0	0	0	2.515	0	0	1.67621	0	1.72305	0
Camellia_sinensis_newGene_11559	1.833	1.73982	2.07928	0.780206	0.928741	1.22116	1.04711	1.30155	1.39056	1.60324	1.21275	1.38345
Camellia_sinensis_newGene_11567	29.7124	31.7696	22.5845	26.2114	25.8743	26.0465	31.833	34.9581	35.7357	50.3465	41.9625	46.0016
Camellia_sinensis_newGene_11571	0	0	0.814626	0	0.398377	0.715246	0	0	0	0	0	0
Camellia_sinensis_newGene_11577	0	0	0	0.631072	0	0	0.22488	0	0.076517	0	0	0.07814
Camellia_sinensis_newGene_11582	0.815763	0.677546	0.908758	0	0.356987	0	1.55519	0.809934	0.74003	0.587487	1.39198	1.2952
Camellia_sinensis_newGene_11583	2.42398	1.46317	3.72378	2.99802	3.09237	1.86777	1.75526	1.57481	2.14368	3.07869	1.62278	1.35556
Camellia_sinensis_newGene_11589	0.435864	0.467316	0.486733	0.695197	1.01911	1.27852	0.718311	0.728875	0.831416	0.709158	0.620544	0.710205
Camellia_sinensis_newGene_11591	4.32761	4.87928	5.28361	3.08645	2.92912	3.85299	5.74707	5.67805	4.79915	2.33687	2.43728	1.88708
Camellia_sinensis_newGene_11592	85.3254	83.563	87.8079	71.7308	71.5489	71.5698	68.9154	70.4506	73.5276	62.6415	59.1569	59.1756
Camellia_sinensis_newGene_11594	4.25558	3.5928	4.62366	6.19855	4.66011	6.24006	3.51037	3.49659	4.28181	3.74842	3.86829	4.1626
Camellia_sinensis_newGene_11598	0.358084	0.536123	0.464751	0	0	0	0.177213	0.432963	0.272252	0	0.057978	0
Camellia_sinensis_newGene_11607	0.920658	1.86916	2.05117	0.023031	0.172031	0.211269	2.96661	3.48118	2.81772	0.755185	0.98075	0.918247
Camellia_sinensis_newGene_11608	6.10174	7.93801	4.95774	6.31846	9.89689	8.3103	6.59147	0	7.36831	6.88875	9.39701	10.3303
Camellia_sinensis_newGene_1161	0.085738	0.271704	0.302435	0.513953	0.897096	0.556591	0.181942	0.122794	0.463927	0.131776	0.082865	0.666873
Camellia_sinensis_newGene_11614	0	0	0	0	0.470144	0	0	2.8188	0	1.04089	0	0
Camellia_sinensis_newGene_11618	0.414128	0.497059	0.356047	0.131937	0.244658	0.314724	0.427429	0.405156	0.937588	0.315056	0.244742	0.329004
Camellia_sinensis_newGene_11619	14.7934	15.2493	16.2304	15.8693	15.9336	17.189	15.328	15.7654	17.1409	13.6508	15.1706	12.7198
Camellia_sinensis_newGene_11624	0	0	0	2.01005	2.13577	2.40322	0	0	0	0	0	0
Camellia_sinensis_newGene_11626	0.642126	0.517609	0.286088	1.36156	1.19025	1.13226	0.684602	0.553732	0.945172	0.875449	0.788537	0.84896
Camellia_sinensis_newGene_11629	3.038	3.01436	2.85349	0.722081	0.760791	0.859985	2.21671	2.56161	2.32894	2.12919	1.57186	1.78111
Camellia_sinensis_newGene_11633	0.606806	0.522457	0.704694	0.289467	0	0.279199	0.648508	0.346832	0.475164	0.149094	0.395616	0.436299
Camellia_sinensis_newGene_11637	1.59687	1.15268	1.26445	0.855457	0.958931	1.18564	1.82143	1.61987	1.35777	0.6742	0.51733	0.723503
Camellia_sinensis_newGene_11644	7.90807	6.66488	6.97959	5.41664	7.95935	6.19055	8.72158	8.44607	7.48915	5.05794	8.23262	5.07625
Camellia_sinensis_newGene_11645	0.908313	1.4328	1.72629	0	0.150809	0	1.84122	1.80008	2.07284	0.815192	0.180855	0.937884
Camellia_sinensis_newGene_11650	0.260233	0	0.166588	0.422686	0	0.235004	0.553341	0.455759	0.470015	0	0.128743	0
Camellia_sinensis_newGene_11651	3.51759	2.88083	3.11584	4.33317	4.94039	3.70594	2.66991	4.29168	4.27143	4.0698	2.07942	3.22672
Camellia_sinensis_newGene_11657	0.699606	1.49355	1.6795	0.73015	0	0.307482	2.76779	1.87401	1.48003	1.93474	0.205809	3.1159
Camellia_sinensis_newGene_11659	0.483053	0	0	0.652315	0	0	0	0	0	0	0.665483	0
Camellia_sinensis_newGene_11661	0	0.181879	0	0.488199	0.543918	0.388462	0	0.182724	0	0	0	0
Camellia_sinensis_newGene_11666	0.463934	0.206403	0.529144	0.18818	0.123147	0.27186	0.621492	0.478005	1.15964	0.054747	0.038765	0.10527
Camellia_sinensis_newGene_11668	5.59765	7.60554	6.54668	4.55093	3.10732	4.4211	2.92014	2.50978	3.84118	6.48065	7.94099	7.49769
Camellia_sinensis_newGene_11670	5.13756	4.20303	5.40043	13.1493	13.239	7.82661	3.84219	6.34336	5.72971	6.66985	6.45879	11.732
Camellia_sinensis_newGene_11671	0.145316	0.154901	0.173944	1.28449	1.07083	1.01042	0.139579	0.086175	0.235776	0.405697	0.277234	0.396763
Camellia_sinensis_newGene_11672	0.234954	0.205817	0.219422	1.02934	0.834303	1.00779	0.236657	0.141321	0.13497	0.392644	0.41718	0.490912
Camellia_sinensis_newGene_11674	0.4702	0.254924	0.146065	1.67477	1.86824	2.04387	0.231341	0.310283	0.233343	0.819381	0.528858	0.386162
Camellia_sinensis_newGene_11676	0.465449	0.606092	0.200961	0.419207	0.360312	0.250832	0.419482	0.529745	0.514848	0.304214	0.254783	0.221423
Camellia_sinensis_newGene_1168	4.31502	5.28753	4.75976	4.7859	0.545888	1.49012	2.94501	5.90988	4.19088	1.6524	2.53614	3.35677
Camellia_sinensis_newGene_1169	0	0	0	0.468908	0.289418	0	0	0	0	0	0	0
Camellia_sinensis_newGene_11695	0.912902	1.11179	0.633076	0	0	0	0.43419	0.399859	0.906351	0.529848	0.102445	0.366423
Camellia_sinensis_newGene_11698	1.3836	3.68898	3.05874	4.81637	2.6116	3.27282	2.36681	2.11327	2.69516	2.80111	2.24554	2.58614
Camellia_sinensis_newGene_11699	20.1583	20.4171	19.9676	22.7085	25.2188	24.7098	17.2158	17.9039	15.4766	16.1043	14.1633	15.7026
Camellia_sinensis_newGene_117	0.450341	0.659409	0.698651	0.846383	0.868584	0.765425	0.684089	0.826696	0.626301	0.596897	0.538768	0.767652
Camellia_sinensis_newGene_1170	0.979366	1.64456	1.80091	1.10271	0.914089	1.26828	1.22497	0.748124	1.1955	2.70326	2.07613	1.64831
Camellia_sinensis_newGene_11709	0.365164	0.481964	0.167931	0.9012	0.86819	0.801545	0.622337	0.280236	0.549296	0.375362	0.497986	0.489696
Camellia_sinensis_newGene_11716	0.431349	0.50956	0.321283	0.065558	0	0	0.358958	0.346633	0.341371	0.711958	0.315454	0.52933
Camellia_sinensis_newGene_11717	0.33529	0.447318	0	0.101574	0.075817	0	0.607467	0.119805	0.320878	0.696643	0.83169	0.497965
Camellia_sinensis_newGene_11721	2.50895	3.90224	2.79326	5.46955	5.69016	5.39831	3.23257	2.31194	3.35292	3.3738	3.31685	3.44735
Camellia_sinensis_newGene_11723	0.633923	0.31955	0.427665	0.411403	0.533219	0.370497	1.12477	1.01178	1.01388	0.169699	0.145862	0.337179
Camellia_sinensis_newGene_11727	0	0	0	0.388014	0.17404	0.300716	0	0	0	0	0	0
Camellia_sinensis_newGene_11736	1.47679	1.38777	0.99526	0.804641	0.911216	1.0685	1.31803	1.52807	1.47025	0.949852	0.485261	0.978741
Camellia_sinensis_newGene_11739	4.18655	4.51222	4.09283	8.18277	8.49881	8.19948	3.68138	3.8794	5.07782	5.10416	3.95584	4.86969
Camellia_sinensis_newGene_1174	1.61844	1.62214	1.63609	1.57245	1.71538	1.97946	1.98259	2.04884	2.58719	1.80333	1.17878	2.41823
Camellia_sinensis_newGene_11746	1.19379	0.997228	0.913891	1.85674	2.33069	1.38979	0.921777	1.08226	1.1907	0.99288	1.26087	0.964889
Camellia_sinensis_newGene_1175	18.8124	22.2024	23.3154	78.6818	114.347	82.0419	17.1711	13.9722	17.9259	20.6909	16.1382	17.0148
Camellia_sinensis_newGene_11756	10.4143	8.66027	9.6673	7.44633	7.08244	5.12039	9.54587	8.44859	8.15499	11.5416	11.9919	9.8491
Camellia_sinensis_newGene_11757	0.586828	0.524235	0.788175	0.353559	0.182844	0.240164	1.05984	1.23531	0.902336	1.01917	1.28181	2.04422
Camellia_sinensis_newGene_11762	6.80419	7.08978	6.0677	4.75583	5.038	5.08077	7.01255	7.01093	6.79892	5.16834	3.65098	4.77815
Camellia_sinensis_newGene_11763	67.4869	75.805	71.6118	48.9292	46.6444	45.879	82.371	84.3305	88.0908	68.1703	73.1864	73.1506
Camellia_sinensis_newGene_11764	3.07225	3.24175	3.45253	1.68693	2.30236	1.78054	4.01632	3.54815	3.07495	2.49607	3.56476	2.94666
Camellia_sinensis_newGene_11765	1.49054	1.1194	1.72228	1.39581	1.97757	1.51273	0.836492	1.50668	1.22151	1.22777	0.88524	1.39527
Camellia_sinensis_newGene_11769	0.595187	0.60829	0.722511	0.168755	0.357897	0.25799	0.543666	0.710451	0.569351	1.23537	0.851225	1.00554
Camellia_sinensis_newGene_11777	5.84936	4.92355	4.61709	8.39586	7.37032	8.20867	6.3337	5.74904	6.12013	5.04767	5.0237	5.26964
Camellia_sinensis_newGene_11778	0.089928	0.095472	0.067989	0.096876	0.122194	0.16328	0.143273	0.125232	0.050017	0.080994	0.10253	0.127343
Camellia_sinensis_newGene_11782	11.3184	8.45584	12.9057	25.998	13.8324	16.3722	3.27421	13.2741	14.1284	16.7257	10.8912	18.5049
Camellia_sinensis_newGene_11784	0.479674	0.062016	0.181175	0.821252	1.33309	0.37929	0	0.618028	0.249851	0.818664	0	0.364936
Camellia_sinensis_newGene_11785	0.438969	0.472994	0	0.668999	0.857993	0.400033	0.40508	0.764063	0.366636	0.706838	0.791413	0
Camellia_sinensis_newGene_11789	0	0.107597	0	0.096803	0.629755	0	0	0.20178	0.092629	0.157649	0.202062	0.195007
Camellia_sinensis_newGene_11790	0.522202	0.056646	0	0.217014	0.374431	0.20349	0	0.061822	0.326206	0	0	0
Camellia_sinensis_newGene_11791	0.990034	0.864201	0.624653	1.19283	1.71285	1.07948	0.491402	0.618371	1.16652	0.801877	1.05701	0.783558
Camellia_sinensis_newGene_11806	0.768549	0.894401	0.36972	0.922488	1.33013	1.54069	0.85746	1.03269	0.609856	0.676991	0.647728	0.730125
Camellia_sinensis_newGene_11813	0.397861	0.281773	0	0.531078	0.611721	0.708066	0.302938	0.472429	0.15773	0.194687	0.328509	0.260243
Camellia_sinensis_newGene_11818	0.092829	0	0	0	0	0.557432	0	0.114055	0	0.086307	0	0.173853
Camellia_sinensis_newGene_11820	1.10433	1.12379	0.893595	0.580572	0.792888	0.736559	0.967611	0.713668	0.673722	0.863806	0.959002	0.694834
Camellia_sinensis_newGene_11831	0	0	2.24573	0.967707	0	0.619082	0	0	0	0	1.06859	1.08036
Camellia_sinensis_newGene_11836	0	0.333548	0.626529	0	0.178387	0	0.261658	0.117925	0.142285	0.227793	0	0.732263
Camellia_sinensis_newGene_11838	9.85386	10.9047	10.5496	10.7147	10.6759	11.6033	11.4389	12.1328	11.4506	8.78171	8.82674	8.1533
Camellia_sinensis_newGene_11839	0.811552	1.21097	1.18876	0.584964	0.927584	0.890151	1.06505	0.964171	1.26694	1.02267	0.99585	0.772123
Camellia_sinensis_newGene_11843	7.63986	4.48141	7.86622	7.96273	6.41655	7.67861	6.3469	8.25272	5.53095	4.01597	6.71864	6.7707
Camellia_sinensis_newGene_11844	0.184132	0	0	0.351155	0.828134	1.04618	0.097058	0	0	0.084217	0	0
Camellia_sinensis_newGene_11846	1.74701	2.65469	1.72805	1.75088	1.92866	2.12712	2.33006	1.70416	2.21102	2.32952	1.22337	1.82522
Camellia_sinensis_newGene_11848	27.2942	24.8081	29.5524	17.9876	15.3376	18.0798	34.3889	32.6626	33.4788	9.29072	10.7872	8.8449
Camellia_sinensis_newGene_11849	1.02392	1.31597	1.27192	1.10121	1.49	1.01847	1.44251	1.75259	1.24812	0.657349	0.706261	0.572832
Camellia_sinensis_newGene_11851	0.844635	0.96423	0.863268	0.593894	0.68967	0.544327	0.933389	0.64525	0.522851	0.977243	1.08295	0.97599
Camellia_sinensis_newGene_11853	38.952	38.2876	43.5283	39.8682	30.2102	39.1528	36.4827	38.4586	42.0174	48.3038	49.8786	47.7233
Camellia_sinensis_newGene_11854	17.0316	18.2624	18.8682	27.1449	26.2216	29.5166	17.9102	17.8343	16.3931	27.9104	27.4155	29.3457
Camellia_sinensis_newGene_11856	2.99092	2.57414	3.25026	1.24169	0.879912	1.0158	1.06146	1.34406	1.8318	2.63225	2.56864	2.77934
Camellia_sinensis_newGene_11859	0	0.398867	0	0	0.346369	0.853844	0	0	0	0.731414	0.214558	0
Camellia_sinensis_newGene_11865	0	0	0.165375	0.582537	0.060404	0.699455	0	0	0	0.235216	0	0
Camellia_sinensis_newGene_11870	0	0.683712	0.892072	0.695867	0.833891	0.895788	0	0.24262	0.425314	0.778774	0	1.02728
Camellia_sinensis_newGene_11876	4.01249	3.03093	3.80229	1.72166	1.7997	1.94058	4.39493	5.14297	4.81296	0.546755	0.341254	0.733963
Camellia_sinensis_newGene_11881	6.56871	6.09616	5.9465	6.24929	6.45254	6.25844	6.96885	5.38601	6.41932	5.00176	5.10219	5.37444
Camellia_sinensis_newGene_11889	0.06178	0.298297	0	0.75202	0.524157	0.431208	0	0.205953	0.051513	0	0	0.407862
Camellia_sinensis_newGene_1189	0.515267	0.579794	0.423316	0.071567	0.070399	0.170984	0.913878	1.40925	0.673475	0.10478	0.531982	0.148776
Camellia_sinensis_newGene_11896	11.4266	11.0576	11.4727	1.07458	1.20039	1.45255	10.3229	10.5504	9.46804	4.66263	5.0272	4.13159
Camellia_sinensis_newGene_1190	0.378865	0.487501	0.359507	0.732736	0.924612	0.516945	0.37507	0.396503	0.32213	0.604872	0.636156	0.703408
Camellia_sinensis_newGene_11902	0.919418	0.748797	1.68705	7.18165	8.68391	7.79368	0.856669	0.86807	1.10102	0.758269	1.12317	1.02217
Camellia_sinensis_newGene_11907	1.35697	1.70642	1.77303	1.51389	1.38628	1.66761	1.80803	1.79658	1.71452	1.9436	1.95724	1.92278
Camellia_sinensis_newGene_11909	0.23763	0.232162	0.0735	0.262847	0.455826	0.461033	0.088622	0	0.139421	0.228096	0.239031	0.118646
Camellia_sinensis_newGene_11911	2.02583	2.75289	2.34334	1.79716	2.89398	2.10004	2.69579	1.57291	2.63201	2.90646	2.89914	2.57713
Camellia_sinensis_newGene_11912	0.275413	0.490641	0.45385	0.455488	0.715592	1.15273	0.502232	0.648583	0.318377	0.747403	0.218474	0.352546
Camellia_sinensis_newGene_11914	1.28081	0.508264	1.45657	0.67654	0.441579	0.266486	1.10756	1.16875	1.03355	0.917288	1.11482	0.582439
Camellia_sinensis_newGene_11918	2.64521	2.60928	2.71293	9.21753	9.53653	9.31591	1.29467	1.7444	1.55259	4.07888	3.65082	3.86033
Camellia_sinensis_newGene_11922	3.85513	2.99695	3.43352	3.17759	3.31582	2.88516	2.86833	2.83275	2.70876	1.88724	1.65139	2.65167
Camellia_sinensis_newGene_11924	0.376913	1.40927	1.26638	0.751122	0.923801	1.41724	1.97958	1.42951	1.66077	1.72389	1.07261	1.95582
Camellia_sinensis_newGene_11925	8.70644	12.0748	9.75444	9.09729	8.56133	7.69257	9.06734	20.0891	7.3973	6.35825	10.7216	7.29658
Camellia_sinensis_newGene_11927	3.07771	2.88205	2.69998	2.05968	2.15926	2.61034	2.37328	2.77873	3.19117	2.2194	2.14165	2.12609
Camellia_sinensis_newGene_11928	6.64628	6.34278	6.89515	4.97262	5.3948	4.50142	8.02268	6.74771	7.20465	6.56743	6.82494	6.85258
Camellia_sinensis_newGene_11929	3.70976	3.48492	3.43132	4.6943	4.67351	4.67739	3.20244	3.58909	3.34591	2.99404	2.65833	2.65197
Camellia_sinensis_newGene_11949	0	0.182006	0.181732	0.834747	0.564836	1.35286	0.143254	0.192336	0.413071	0.227472	0.173409	0.235613
Camellia_sinensis_newGene_11951	0.966692	0.925262	1.22504	0.577439	0.584033	0.794196	0.663729	0.472134	0.46039	0.527588	0.851462	0.984611
Camellia_sinensis_newGene_11953	4.79616	4.82661	4.28651	1.04297	2.55976	1.96773	4.84549	4.10608	3.94072	3.17429	2.3121	2.06424
Camellia_sinensis_newGene_11958	0	1.46469	0	0.436804	0	0.011985	0	0	0	0.831516	0	0
Camellia_sinensis_newGene_11959	0	0	0	0	0.136636	0	0.538333	0	0	0	0	0
Camellia_sinensis_newGene_1196	6.16251	6.43856	6.75296	8.78692	7.71491	7.57808	7.05933	6.84591	4.61808	7.08785	5.11294	6.04616
Camellia_sinensis_newGene_11960	4.12515	4.75495	4.21983	5.06731	4.87916	5.39532	3.51635	4.36718	4.28896	4.57777	5.4601	4.66526
Camellia_sinensis_newGene_11967	2.4208	2.68581	4.1043	6.47304	7.36503	7.57694	0.707101	1.96121	0.665483	2.68457	5.43124	4.71176
Camellia_sinensis_newGene_11968	0.282122	0.094918	0.358046	0.29505	0.284345	0.305671	0.104721	0.862712	0.135227	0.524791	0.282453	0.067512
Camellia_sinensis_newGene_11970	19.089	16.2252	17.2704	4.27596	3.64119	3.44975	20.058	19.4869	19.6198	11.2303	11.8934	12.3553
Camellia_sinensis_newGene_11974	2.09626	2.4889	2.48466	2.06533	2.29188	2.29941	1.6863	1.7944	1.71519	2.40044	2.66487	2.07956
Camellia_sinensis_newGene_11977	1.83403	1.85131	1.91058	3.66895	4.60933	4.73729	2.81851	2.46943	2.76744	1.15065	1.32892	1.67914
Camellia_sinensis_newGene_11978	1.20163	0.709909	0.404828	0.575486	0.691855	0.706613	0.424351	0.912158	0.61606	0.323199	0.502622	1.41091
Camellia_sinensis_newGene_11987	2.58914	2.21522	3.40166	2.70123	2.20815	2.65941	3.61274	3.9173	4.30237	2.74639	3.33391	2.23836
Camellia_sinensis_newGene_11989	0.966813	0.670401	1.03201	2.21399	1.89907	2.6256	0.422373	0	0.50426	0.436611	0.458934	0.701617
Camellia_sinensis_newGene_11997	0.775523	0.653558	0.452735	0.094428	0.904244	0.545989	0.929075	0.631971	0.545958	0.203976	0	0.578325
Camellia_sinensis_newGene_12000	0.095701	0.150256	0	0.612155	0.383753	0.577257	0	0.09597	0	0	0.150777	0
Camellia_sinensis_newGene_12001	0	0	0	0.770353	0.27086	0.159632	0	0.393952	0.364173	0	0	0.191009
Camellia_sinensis_newGene_1201	0	0.156289	0.314036	0.427126	0.446907	0.608756	0.326523	0.250124	0.435657	0.513738	0.109688	0.321558
Camellia_sinensis_newGene_12019	42.7465	38.1559	39.9682	25.0103	29.0717	13.679	37.6662	44.114	42.3483	29.0518	30.6141	35.8628
Camellia_sinensis_newGene_1202	0.510743	0.637632	0.228341	0.35859	0.471006	0	0.241795	0	0.193809	0.502963	0.267402	0.423657
Camellia_sinensis_newGene_12020	1.34012	1.37013	2.48274	3.29529	1.68089	2.11835	1.08192	2.09596	2.00167	1.59269	1.93086	2.52757
Camellia_sinensis_newGene_12021	0	0.181014	0.336564	0.523589	0.155261	0.183244	0	0.022275	0	0.350311	0.502157	0.264692
Camellia_sinensis_newGene_12026	12.2465	13.2818	13.3406	17.8735	18.9841	20.7938	14.5994	15.2706	14.9619	8.24039	8.53359	8.79851
Camellia_sinensis_newGene_12027	0.805483	1.6145	1.13586	0.642014	0.205668	1.58259	1.39229	0.988202	0.788701	0.291663	1.3115	0.567142
Camellia_sinensis_newGene_12028	0.014782	0.666241	0.501295	0.011612	0	0.04255	0.439396	0.004324	0.508608	0.580017	0.594332	0.35818
Camellia_sinensis_newGene_12030	0.44015	0	0.067954	0.072193	0.432909	1.1879	0.284956	0.449891	0.126745	0.021722	0.018359	0.520831
Camellia_sinensis_newGene_12042	0.564911	0.660787	0.478018	0.230871	0.073362	0.180476	0.192504	0.2385	0.272468	0	0.028039	0.129025
Camellia_sinensis_newGene_12043	0.118667	0.111118	0.140042	1.67444	1.49963	1.52901	0.439962	0.242751	0.131448	0.146883	0.037752	0.11939
Camellia_sinensis_newGene_12045	2.22738	2.18175	1.65238	1.57661	3.0707	2.10502	2.15244	1.95609	1.93312	3.12105	1.17338	2.39529
Camellia_sinensis_newGene_12048	0.55729	0	0.62725	0	0	0	0	0.646089	0.331474	0.28272	0	0
Camellia_sinensis_newGene_12049	31.3987	28.1373	30.5708	0.068424	0	0	21.2238	23.1331	21.6135	15.768	15.2539	16.9322
Camellia_sinensis_newGene_12055	4.63786	4.66535	4.59722	3.88446	4.15289	3.26583	4.55324	3.88796	4.23808	4.49744	4.341	4.42468
Camellia_sinensis_newGene_12073	27.251	26.0762	27.8632	28.1525	31.3037	30.44	31.7515	35.8092	30.9098	23.9638	25.952	22.1625
Camellia_sinensis_newGene_12074	4.41868	5.41167	3.63768	11.6629	13.6379	13.6302	5.31733	4.79507	6.65424	3.18215	2.7851	3.56363
Camellia_sinensis_newGene_12077	0	0	0.320692	0.235195	0.470147	0	0.275237	0	0.400871	0.505373	0.440473	0.631644
Camellia_sinensis_newGene_12078	0.429239	1.76017	0.327605	0.911049	1.06807	1.92361	0.541325	1.41292	0.893915	0.747627	0.693483	0.554795
Camellia_sinensis_newGene_12079	107.075	107.043	108.075	113.452	116.567	113.889	110.119	110.911	110.241	103.515	105.618	103.129
Camellia_sinensis_newGene_12086	2.58571	1.81435	3.28679	11.9969	12.31	12.1368	2.68729	2.44129	1.99071	6.65508	4.27317	4.34376
Camellia_sinensis_newGene_12089	1.49524	0.749373	1.04222	0.707845	0.903016	0.850583	1.62798	1.07295	1.10672	0.884906	1.07822	0.529778
Camellia_sinensis_newGene_121	19.07	18.5252	18.5583	28.6346	26.4663	27.9895	16.2133	17.7191	16.2093	13.9456	14.5969	14.251
Camellia_sinensis_newGene_12100	1.63859	1.34367	1.79198	1.82572	1.58109	1.61213	0.172136	1.25568	1.53491	1.32289	1.364	1.02609
Camellia_sinensis_newGene_12101	0.198657	0.174353	0.137324	0.353506	0.15634	0.304716	0	0.026122	0.413183	0	0.449215	0.067286
Camellia_sinensis_newGene_12108	0.641542	0.458601	0.319141	0.087898	0.119424	0	0.323035	0.386731	0	0	0.318187	0.266944
Camellia_sinensis_newGene_12110	1.81588	2.273	2.3564	6.5811	4.07274	4.58576	2.99271	2.58666	2.82304	2.4123	2.92417	2.29452
Camellia_sinensis_newGene_12111	11.8917	7.68277	10.0131	0.361872	0.231207	0.313162	5.28638	4.74855	6.9649	4.49338	3.63691	7.2591
Camellia_sinensis_newGene_12115	3.55287	3.65966	4.49321	4.64012	3.65293	4.5569	3.66493	3.61628	3.22213	3.9253	3.61264	2.92525
Camellia_sinensis_newGene_1212	0.22886	0.805496	0.693538	1.65192	0.818627	1.02505	0.218235	1.16953	0.684597	0	0.270081	0.451062
Camellia_sinensis_newGene_12124	0	0.546487	0	0.575251	0.791119	1.14054	0.676281	0.702621	0	0	0	0
Camellia_sinensis_newGene_12127	0	0	0.084854	0.616918	0.400289	0.690399	0.142281	0	0.274876	0.137469	0.115637	0.407103
Camellia_sinensis_newGene_12128	0	0.449419	0.395061	0.504785	0.071342	0.63459	0.36796	0.278844	0.362237	0	0	0
Camellia_sinensis_newGene_12130	0	0	0	1.15245	1.16915	0.833285	0.162042	0.144928	0	0	0	0.17864
Camellia_sinensis_newGene_12132	1.83283	2.50585	2.32681	4.50753	4.37632	3.99812	2.41969	2.14643	1.96798	2.32442	2.02168	2.15994
Camellia_sinensis_newGene_12135	0.773493	0.502463	0.310684	0.758486	0.796969	0.477691	0.377914	0.22073	0.194606	0.305714	0.352826	0.36837
Camellia_sinensis_newGene_12139	1.13972	0	0.490236	0.53515	0.288971	0	0.213897	0.173777	0.053181	0	0	0
Camellia_sinensis_newGene_12140	0.347185	0.46576	0.296401	0.148041	0.338049	0.35234	0.22812	0.460114	0.218321	0.079885	0.076337	0.11858
Camellia_sinensis_newGene_12141	0.507499	0.353184	0.619629	0.194245	0.269908	0.158667	0.385589	0.882309	0.346518	0.158596	0.623225	0.320484
Camellia_sinensis_newGene_12151	0	0.455891	0.240005	0	0.370771	0.252949	0.42503	0.324664	0.430288	0.283474	0	0
Camellia_sinensis_newGene_12156	0	0.451347	0	0.044644	0.585172	0	0	0.071026	0	0.074229	0	0
Camellia_sinensis_newGene_12158	0.328773	0.31432	0.589359	0.563249	0.191907	0	0.294498	0.581339	0.243425	0.366075	0	0.187051
Camellia_sinensis_newGene_12168	1.14985	1.46102	1.58062	2.05962	2.23586	2.08786	1.33103	1.69321	1.65768	1.36496	1.74333	1.73203
Camellia_sinensis_newGene_12171	0.037262	0	0	0.27242	0.243763	0.530652	0.117847	0.017468	0	0.034427	0	0
Camellia_sinensis_newGene_12173	7.62026	5.67129	4.77013	0.716919	1.3951	2.25639	6.32457	5.41279	6.20615	3.26406	3.23733	2.96486
Camellia_sinensis_newGene_12177	19.4081	20.9718	20.1213	9.97508	9.91385	10.4719	22.3207	21.2545	21.1049	19.3174	21.5805	20.1172
Camellia_sinensis_newGene_12184	0	0	0	2.20433	1.79854	2.25656	0	0	0	0.204909	0	0.153323
Camellia_sinensis_newGene_12187	5.12855	5.3468	6.44716	5.23511	5.34828	8.45571	15.9591	15.4883	14.2306	5.3436	6.82353	7.80664
Camellia_sinensis_newGene_12190	12.8733	10.9009	12.9791	3.44909	3.34439	3.65529	11.5577	13.1073	11.8921	7.2791	7.09043	7.44204
Camellia_sinensis_newGene_12198	5.09663	4.74411	5.13807	4.31613	4.92619	5.82783	4.97007	4.08345	3.13328	5.14796	3.97785	5.52165
Camellia_sinensis_newGene_12199	0.609926	0.920264	0.855331	0.506341	0.449982	0.488834	0.439639	0.665637	0.862965	0.64814	0.624063	0.820566
Camellia_sinensis_newGene_122	0.311738	0.293882	0.313725	0.619948	0.796068	1.12033	0.218369	0.296707	0.432647	0.32167	0.602401	0.28564
Camellia_sinensis_newGene_1220	3.61601	4.29039	4.66931	1.43476	2.14017	1.83032	3.03433	2.53083	3.52692	2.39729	2.19544	1.63297
Camellia_sinensis_newGene_12200	6.93727	8.63818	7.68257	9.67649	8.34554	9.11129	7.26085	8.02882	8.00563	8.73249	6.50538	0.652155
Camellia_sinensis_newGene_12207	0.225213	0.477002	0.623659	1.20805	0.368187	0.407032	0.237425	0.10013	0	0.511618	1.50958	0.587943
Camellia_sinensis_newGene_12211	45.0148	43.2781	43.6293	50.8071	49.3426	46.8315	59.0916	58.2844	54.7574	48.1739	45.8779	47.2727
Camellia_sinensis_newGene_12214	0.511061	0.392864	0.529893	0.091854	0.534737	0.131645	0.152659	0.436915	0.183418	0.476252	0.506906	0
Camellia_sinensis_newGene_12216	0	0.177933	0.789736	0	0	0	0	0.163273	0	0	0	1.1846
Camellia_sinensis_newGene_12220	0.831921	1.21759	1.07405	0.270004	0.293833	0.420087	1.85376	1.21786	0.953434	0.306882	0.401531	0.964651
Camellia_sinensis_newGene_12222	0.305995	0.889363	0.92505	1.82347	2.30184	1.83916	1.10986	0.682256	1.07281	1.25734	1.14369	1.17438
Camellia_sinensis_newGene_12223	0	0	0	0.038082	0	0	0.139765	0	0	0.567339	0	0
Camellia_sinensis_newGene_12224	2.72877	2.10272	1.9571	3.00224	3.92129	2.89832	1.69903	2.0003	1.78469	1.84904	1.99138	1.68647
Camellia_sinensis_newGene_12232	11.3981	11.1787	13.7177	49.7544	46.4423	46.6347	15.9208	14.9565	14.9567	12.0229	11.0733	12.7416
Camellia_sinensis_newGene_12234	0.630588	0.809184	0.665994	0.625582	0.419981	0.607391	0.63748	0.965123	0.560826	0.931659	0.66086	0.594358
Camellia_sinensis_newGene_12237	1.01917	2.11682	1.36339	7.85352	7.67169	5.99165	3.17828	1.69338	2.63609	2.0568	2.05741	2.77262
Camellia_sinensis_newGene_12242	0	0	0	0	0	0	0	0	0	2.9765	0	0
Camellia_sinensis_newGene_12248	0.316319	0.1588	0.541235	1.07345	1.31292	1.17416	0.349805	0.434552	0.455401	0.245485	0.735956	0.352149
Camellia_sinensis_newGene_12252	3.12153	0.03642	2.36069	0.894516	0.6996	0.82991	2.18033	1.88837	2.2744	3.3382	4.02656	2.9467
Camellia_sinensis_newGene_12258	0.065496	0.252898	0	0.920799	0.323024	0.79912	0.038769	0.07814	0.626421	0	0.077106	0.044513
Camellia_sinensis_newGene_1227	0.87751	0.800114	0.654749	1.28037	1.09874	0.224151	0.40819	0.617002	0.625978	0.87489	0.973872	0.522785
Camellia_sinensis_newGene_12270	1.7086	3.98112	2.84185	1.92464	2.06189	1.70781	2.4311	3.73074	3.38643	4.09997	3.76561	3.60291
Camellia_sinensis_newGene_12272	7.10984	7.80753	7.73488	8.14455	8.29402	8.66414	7.35392	7.67951	7.58983	6.98852	6.541	7.20298
Camellia_sinensis_newGene_12275	0.693077	0.182296	0.492763	0.227265	0.157221	0.05214	0.520712	0.720588	0.823717	0.077733	0.282136	0.102578
Camellia_sinensis_newGene_12278	8.0821	8.62773	9.4298	6.99235	6.99602	7.56816	6.60537	8.12717	7.09711	10.249	9.96632	8.9409
Camellia_sinensis_newGene_12281	0.240286	0.146002	0	0.104821	0.5711	0.225153	0	0.121241	0.321555	0.188375	0	0.072175
Camellia_sinensis_newGene_12286	0.399459	0.397726	0.46944	0.475595	0.190602	0.590257	0.30952	0.678425	0.283478	0.232206	0.352815	0.544475
Camellia_sinensis_newGene_12291	2.15534	1.96937	0.719103	0.91045	0.250618	1.59828	0.518856	0.461359	0.425415	0.427595	0.876159	1.19088
Camellia_sinensis_newGene_12302	0.890472	0.855197	0.607684	0.467063	0.327644	0.252659	1.30133	0.364849	1.88524	1.1571	1.1834	1.4717
Camellia_sinensis_newGene_12309	2.43334	0	0	0	0	1.68796	2.947	0	2.28474	0	1.66164	1.96401
Camellia_sinensis_newGene_12310	0	0	0.077085	0.526749	0.550984	0.296764	0.08075	0	0	0	0	0
Camellia_sinensis_newGene_12314	0.438689	0.285706	0.769621	0.571743	0.532854	0.662322	0	0.278895	0.091511	0	0	0.482198
Camellia_sinensis_newGene_12316	3.88285	3.87195	6.35626	4.40455	5.33552	5.79603	4.08212	3.5736	4.73939	3.70615	6.1347	5.25075
Camellia_sinensis_newGene_1232	7.83464	7.54429	7.18997	12.6069	14.026	13.2051	7.59303	7.92816	7.47662	8.36701	8.20999	7.3853
Camellia_sinensis_newGene_12337	0	0	0	0.297887	0.140404	0.524376	0	0	0	0	0	0
Camellia_sinensis_newGene_12343	0.454535	0.432374	0.472464	0.321802	0.344195	0.157184	0.37699	0.295561	0.349519	0	0.07613	0.308892
Camellia_sinensis_newGene_12363	2.97655	2.08793	1.55022	1.66478	3.00809	1.58194	2.0176	2.15465	2.01458	2.09899	2.77143	2.27568
Camellia_sinensis_newGene_12366	3.08719	2.70466	2.70312	0.46118	0.312165	0.246454	2.77524	2.50254	3.19118	1.51519	1.56161	1.37819
Camellia_sinensis_newGene_12368	0.578884	0.07276	0.234279	1.70502	0.903084	1.57411	0.011223	0.196459	0.796654	0.554922	0.606841	1.3254
Camellia_sinensis_newGene_12385	0.65437	0.865797	0.057814	0	0	0.089829	0.361773	0.754514	0.190334	0	0	0.199634
Camellia_sinensis_newGene_12388	6.05984	6.99722	7.01851	2.57703	2.43846	2.77104	8.6248	9.49385	9.00519	5.10952	5.58557	5.25315
Camellia_sinensis_newGene_1239	3.10412	1.6635	2.77594	5.43981	5.21782	5.88336	2.53649	2.42349	1.9612	3.33768	2.89239	4.79907
Camellia_sinensis_newGene_12398	0	0.32626	0	0.085134	0.077224	0.112896	0	0	0.122004	0.499307	0	0.168025
Camellia_sinensis_newGene_12403	1.72312	1.14526	1.08755	0.369151	0.128166	0.291116	1.89336	1.10031	2.33797	0.39086	0.480966	0.543234
Camellia_sinensis_newGene_12405	7.20939	7.51756	4.8994	0	0	0	3.60089	4.89513	5.31335	0	3.58543	3.56331
Camellia_sinensis_newGene_12406	7.02729	7.1197	5.05207	4.26698	3.59505	3.88028	6.20398	4.33165	7.15542	6.51644	5.96016	5.67841
Camellia_sinensis_newGene_12407	0.617448	2.86258	1.57143	3.93237	3.18518	2.99864	4.2169	4.00836	0.585073	1.85663	2.08113	3.15025
Camellia_sinensis_newGene_12412	1.74725	1.8564	0.957171	0.368609	0.924608	1.073	1.77619	1.98109	3.58723	2.64432	1.51946	1.11274
Camellia_sinensis_newGene_12425	1.15122	1.17747	0.998594	2.49674	2.17539	1.96697	1.75676	1.41642	1.85841	0.999646	1.09709	1.34571
Camellia_sinensis_newGene_12430	36.9458	34.6888	35.0985	14.4227	13.7768	13.6396	28.2755	28.9941	28.674	27.0553	27.2499	27.9843
Camellia_sinensis_newGene_12436	1.30119	0.749951	1.35786	0.72219	0.72561	0.688434	0.537496	0.846195	0.58921	0.556802	0.489484	0.843175
Camellia_sinensis_newGene_12441	2.1771	2.06174	1.78423	3.41479	3.35363	3.07089	2.2717	2.58597	2.78574	1.41703	1.49252	1.95381
Camellia_sinensis_newGene_12442	0.191924	0	0.150072	0.157241	0.122849	0.149797	0	0	0.338309	0	0	0
Camellia_sinensis_newGene_12444	1.70846	1.70768	1.53571	0.974126	0.71827	0.97356	1.67422	1.62984	1.59956	1.48297	1.25404	1.06119
Camellia_sinensis_newGene_12449	0	0	0	0	0	0	0.180089	0.315803	0	0	0.279151	0
Camellia_sinensis_newGene_12451	2.42606	1.57005	2.64642	0.118267	0.095316	0.117727	1.06565	1.36729	0.892	1.43224	0.716918	0.977485
Camellia_sinensis_newGene_12455	17.3779	15.3106	16.0146	15.1578	12.3607	16.9921	15.5275	23.0726	15.6149	25.5898	16.9867	17.6788
Camellia_sinensis_newGene_12463	0.252453	0.152366	0.324944	0.582722	0.240173	0.210992	0.188223	0.273759	0.175083	0.578605	0.103068	0.201289
Camellia_sinensis_newGene_12467	3.06343	3.21995	4.44944	2.31123	2.18019	2.03785	2.0983	2.96908	3.3034	2.06972	2.66954	3.80587
Camellia_sinensis_newGene_12469	0.169386	0.221901	0.273833	0.13031	0.055743	0.051909	0.071238	0	0.053903	0	0	0
Camellia_sinensis_newGene_12473	5.82845	6.78045	5.91275	3.40858	3.39981	4.05974	5.36917	5.55281	4.77189	5.75232	5.85771	5.43187
Camellia_sinensis_newGene_12481	0.639855	0	1.038	0	0.262695	0	0	0	0	0.459814	0.497505	0.275834
Camellia_sinensis_newGene_12482	3.39576	2.1414	2.9347	3.21369	2.53822	3.15671	2.51884	2.16583	2.62513	2.88794	2.73921	2.73059
Camellia_sinensis_newGene_12483	0.895694	1.06901	1.04185	1.79508	1.92816	1.79735	1.31315	0.672628	1.05374	0.779001	0.961859	0.732192
Camellia_sinensis_newGene_12486	0.819668	0.386502	0.917258	0	0.074961	0.073725	0.960872	0.341076	0.098443	0.083402	0.304483	0.152071
Camellia_sinensis_newGene_12488	0.557728	0.429057	0.250841	0.560789	1.37751	1.07384	1.13568	0.545295	0.81877	0	0.470554	0.396042
Camellia_sinensis_newGene_1249	62.2471	62.5084	63.0989	62.3035	66.3328	60.806	68.2559	68.1201	65.6481	66.7225	64.4166	70.3621
Camellia_sinensis_newGene_12491	1.94541	1.92226	1.98201	4.11128	5.18833	5.33494	2.00452	1.87496	1.3679	1.32356	1.36432	1.33876
Camellia_sinensis_newGene_1250	2.93075	2.68404	3.20978	2.97313	3.31276	2.71711	3.56157	3.42331	3.41273	3.13108	1.88987	2.69991
Camellia_sinensis_newGene_12516	0.355491	0.198857	0.209471	1.11366	0.592893	0.655336	0.085352	0.150276	0.256291	0.322415	0.345431	0.848856
Camellia_sinensis_newGene_12518	3.64674	4.20436	4.2089	17.7201	12.2247	17.3478	3.42911	3.76832	3.85947	3.78326	3.79144	4.21532
Camellia_sinensis_newGene_12526	0.501805	0.488697	0.547287	0.426655	0	0.275346	0.361283	0.324698	0.543194	0.339592	0.170685	0
Camellia_sinensis_newGene_12534	60.8323	55.1231	56.091	41.3163	40.0177	41.7537	41.6375	40.1983	40.4361	61.853	55.7878	58.6841
Camellia_sinensis_newGene_12535	0.763767	0.640192	0.540481	0.648163	0.553731	0.691942	0.486529	0.788842	0.5364	0.585442	0.518401	0.638076
Camellia_sinensis_newGene_12536	0.922196	1.41572	1.63757	3.67361	4.97812	2.89784	0.068819	1.49036	0.842733	1.89377	3.23706	0.051748
Camellia_sinensis_newGene_12538	0.058988	0.037048	0	0.348905	0.210859	0.638845	0.223106	0	0	0.080111	0.087034	0.02486
Camellia_sinensis_newGene_12540	0	0	0	0	0	0	0	0	0.430451	0	0	0
Camellia_sinensis_newGene_12542	0.283594	0.361357	0.251732	0.624886	0.488031	0.290416	0.202573	0.235209	0.450918	0.317037	0.286145	0.217656
Camellia_sinensis_newGene_12544	0	0.320101	0.255018	0.264665	0.317294	0.447607	0	0.578589	0.322617	0.200841	0	0.174514
Camellia_sinensis_newGene_12563	0.506362	0.771649	0.305263	0	0	0	0.062044	0.487371	0.89069	0.252649	1.03051	0.559091
Camellia_sinensis_newGene_12566	6.82839	7.12723	6.51887	9.61939	6.51755	7.19226	8.37408	5.98034	6.80254	4.89892	5.93639	5.78496
Camellia_sinensis_newGene_12567	2.13866	3.53708	2.41506	4.7495	5.64182	5.22341	3.85151	2.8473	3.23095	3.37025	3.40281	3.74707
Camellia_sinensis_newGene_12580	10.3619	7.69179	9.09438	10.0427	10.204	11.485	11.1226	11.5166	11.4961	6.75824	6.85653	6.93788
Camellia_sinensis_newGene_12583	0.518433	0.288045	0.628275	0.692976	0.514611	0.379655	0.667179	0.610234	0.575755	0.541896	0.371803	0.457361
Camellia_sinensis_newGene_12585	0.482471	0.643251	0.400658	0.779165	0.667042	1.07427	0.33498	0.425946	0.420483	0.441068	0.728131	0.420724
Camellia_sinensis_newGene_12586	0	0	0.094343	0.43361	0	0.447769	0.098829	0.08761	0.07739	0	0.310758	0
Camellia_sinensis_newGene_12589	0	0.62037	0.258588	0.353704	1.0879	0.094579	0	0	0.114343	0.398996	0	0.326947
Camellia_sinensis_newGene_12590	1.2236	0.080279	0.915222	2.01335	1.61354	1.44162	0.770379	0.980735	0.643825	0.749575	1.02241	0.791719
Camellia_sinensis_newGene_12598	7.31485	7.06715	7.47816	7.91737	8.82995	6.87645	7.67546	7.55013	8.11561	5.89046	5.61194	6.87893
Camellia_sinensis_newGene_12599	0.215142	0.246982	0.186581	0.390698	0.455789	0.607007	0	0.203761	0.196763	0.267177	0.103127	0.140026
Camellia_sinensis_newGene_12610	0.985899	1.04735	1.5471	1.06576	0.778594	1.19272	1.58202	1.27432	2.19349	0.710765	2.04592	1.01697
Camellia_sinensis_newGene_12611	3.67332	5.59029	4.95115	2.27927	2.56202	2.78617	4.01581	4.48137	3.08419	1.92499	2.22988	2.48824
Camellia_sinensis_newGene_12617	0.221213	0.387233	0.269119	0.82391	0.638552	0.084652	0.327592	0.262064	0.407253	0.203146	0.31563	0.77746
Camellia_sinensis_newGene_12622	0.371574	0.049139	0	0.584662	0	0.157914	0	0.079956	0.055568	0	0	0
Camellia_sinensis_newGene_12623	2.96314	3.10216	3.12498	4.13456	4.07758	3.128	3.4199	2.58767	3.01644	3.47692	2.91627	3.50208
Camellia_sinensis_newGene_12624	7.8163	9.34114	7.76735	2.55705	2.09089	1.69013	2.04893	3.57423	2.67418	11.1333	10.1201	11.1001
Camellia_sinensis_newGene_1264	0	0.207021	0.6909	0	0	0	0.369299	0.153243	0.036939	0	0.021236	0.057731
Camellia_sinensis_newGene_12645	0.350858	0.524234	0.288528	0.103901	0.282523	0.471519	0.916325	0.635898	0.824215	0	0.224216	0.199093
Camellia_sinensis_newGene_1265	0.232014	0.901804	1.05932	1.10166	1.23898	1.61664	0.9466	1.17475	1.21331	0.225641	0.897623	0.47051
Camellia_sinensis_newGene_12650	5.32532	6.05333	5.99308	5.87358	4.6089	6.61144	6.57067	7.22309	6.8109	5.48469	3.86693	6.29899
Camellia_sinensis_newGene_12654	1.28272	1.70579	1.95864	0.069151	0.259146	0.666325	0	0	0.455364	0.042691	0	0.430931
Camellia_sinensis_newGene_12655	0.135748	0	0	0.443742	0.267499	0.386573	0.085498	0.212119	0.094842	0.520179	0	0.128888
Camellia_sinensis_newGene_1266	0.347345	0.053665	0.231119	0.310028	0.33397	0.400078	0.552525	0.101981	0.220274	0.211644	0.112631	0.275357
Camellia_sinensis_newGene_12674	0.894091	0.708154	0.846611	0.098638	0.195872	0.307979	1.27165	1.19512	0.978345	1.69738	0.833926	1.28741
Camellia_sinensis_newGene_12677	0	0	0	0	1.75715	0	0	0	0	0	0	0.835912
Camellia_sinensis_newGene_1268	3.72255	2.69471	4.54145	4.79691	5.41407	5.15789	4.45937	4.81752	4.96297	2.85242	2.6799	4.82292
Camellia_sinensis_newGene_12687	2.01037	4.53144	4.60364	0.286161	0.417763	0.474038	2.93762	2.70978	3.05071	13.334	15.4003	14.3037
Camellia_sinensis_newGene_12691	1.57396	0	0	0	2.4164	2.48644	1.33856	1.41954	0	0.915401	1.56519	1.75693
Camellia_sinensis_newGene_12693	0	0.359863	0.174935	0	0.797682	0	0.46329	0	0	0	0.099988	0.269426
Camellia_sinensis_newGene_12704	15.4003	16.9049	16.3557	17.3268	16.1451	16.2865	16.847	16.3794	15.9681	12.2431	11.8095	11.8486
Camellia_sinensis_newGene_12706	0.359881	0	0.186386	0.23982	0.25756	0.603693	0	0.232452	0.263587	0.087622	0.132239	0.267016
Camellia_sinensis_newGene_12707	0	0	0.383767	0.07654	0.064205	0.840633	0	0	0.052417	0	0	0.054737
Camellia_sinensis_newGene_1271	0.432181	0.605385	0.87482	0.466452	0.308478	0.279132	0.653187	0.543056	0.418195	0.673661	0.829479	1.0274
Camellia_sinensis_newGene_12711	0	0	0	0	0	0	0.591209	0	0	0	0	0
Camellia_sinensis_newGene_12714	28.7662	30.5338	28.6664	33.1103	35.1578	35.486	30.4683	27.4338	28.4005	23.555	24.9454	24.9451
Camellia_sinensis_newGene_12715	55.0534	51.782	53.4923	70.1764	66.6917	68.9451	57.2852	58.4931	56.2901	66.7651	68.8884	67.8112
Camellia_sinensis_newGene_12720	0	0	0	0.212401	0.190595	0	0	0	0	0.109597	0	0.513548
Camellia_sinensis_newGene_12721	14.0603	14.3967	15.249	10.7072	9.52859	9.57897	16.7837	16.3335	18.1939	11.8768	10.6559	8.88644
Camellia_sinensis_newGene_12727	5.61512	4.80772	4.3657	2.49967	2.4507	2.66021	4.8084	5.0382	4.73811	4.28017	3.30428	3.65938
Camellia_sinensis_newGene_12728	0.503868	0.720157	0.965965	0.221435	0.116886	0.109197	0.339962	0.366993	0.623975	0.511663	0.220546	0.301298
Camellia_sinensis_newGene_1273	1.33727	0.94089	0.97983	1.6498	1.52355	1.96289	2.82183	1.92219	2.29191	1.66307	0.683274	1.33928
Camellia_sinensis_newGene_12730	0	0	0.21421	0.372194	0	0	0.336366	0.457232	0	0.527682	0.29466	0
Camellia_sinensis_newGene_12737	0.214154	0	0.261545	1.00957	0.403059	0	0.255041	0.267569	0.209718	0.227838	0.535597	0
Camellia_sinensis_newGene_12741	0.328794	0.091098	1.38875	0.281483	0	0.26117	0.770484	0.255552	0.533408	1.07473	0.364036	0.987337
Camellia_sinensis_newGene_1275	0.342073	0.267664	0.501012	1.38108	1.1663	0.842092	0.365107	0.402389	0.270982	0.270901	0.441024	0.242028
Camellia_sinensis_newGene_12754	0	0.156125	0	0.885069	1.39965	0.590741	0	0.423345	0	0.197641	0.31053	0
Camellia_sinensis_newGene_12756	0.803089	0.953839	0.756878	2.23143	2.25432	2.57579	1.04056	0.85457	0.78761	0.845929	0.970018	0.854143
Camellia_sinensis_newGene_12757	6.0226	2.55721	5.30041	9.27419	6.73694	8.72382	6.92101	6.80444	7.59698	3.30794	3.30201	3.27611
Camellia_sinensis_newGene_12758	1.14917	1.34515	1.27896	1.6922	1.56009	1.62616	0.989133	0.697026	0.792481	1.27608	1.46862	1.52031
Camellia_sinensis_newGene_1276	0.116982	0.056135	0	0.25952	0.297577	0.52886	0.146755	0	0.372387	0.210397	0.099038	0
Camellia_sinensis_newGene_12763	0	0	0	0.576304	0.477536	0.497811	0.015629	0	0	0	0	0
Camellia_sinensis_newGene_1277	4.09659	3.29118	3.78066	4.68631	4.71091	5.41947	3.77576	3.90301	4.20191	2.79617	2.46416	2.73975
Camellia_sinensis_newGene_12774	1.01972	0.815119	0.815306	0.707975	0.466665	0.432361	0.954275	0.400517	0.506736	0.621049	0.379703	0.325394
Camellia_sinensis_newGene_12775	0.29372	0.205293	1.37033	0.37276	0.183003	0.271769	0.345143	0.417068	0.030269	0	0	0.25245
Camellia_sinensis_newGene_12776	2.45068	2.65876	2.38392	1.12651	1.20888	1.90154	1.92457	2.10219	1.59106	1.02591	0.683343	1.24516
Camellia_sinensis_newGene_12782	0.760825	0.710562	0.748491	2.46962	2.07958	2.7543	0.338736	0.162078	0.393115	2.15504	1.17267	1.88029
Camellia_sinensis_newGene_12784	0.035823	0.162148	0	0.579216	0.199046	1.08849	0	0	0	1.22877	0.089433	0.879038
Camellia_sinensis_newGene_12785	21.8793	23.2957	22.4878	23.3038	19.4676	21.9191	23.2788	25.828	24.6951	17.9824	17.7942	18.2016
Camellia_sinensis_newGene_12786	0.21931	0.532318	0.664442	0.590886	0.497159	0.429318	0.493445	0.727566	0.703425	0.206765	0.035009	0.145194
Camellia_sinensis_newGene_12788	0	0	0	2.34026	2.80521	2.58237	0	0.02971	0.043903	0.057391	0	0
Camellia_sinensis_newGene_12793	0.346966	0.321759	0.278882	0.526755	0.667169	0.686183	0.384901	0.316586	0.456423	0.059327	0.083216	0.026085
Camellia_sinensis_newGene_12796	2.40103	2.95211	2.33039	3.54611	2.95797	3.06947	2.40626	2.29601	2.67066	2.40294	2.33664	2.24778
Camellia_sinensis_newGene_12798	2.3759	2.59597	2.49831	2.94769	2.48632	2.2369	1.90863	1.77307	2.02678	2.3377	2.24633	1.62716
Camellia_sinensis_newGene_12803	19.2726	18.1931	20.0177	20.9924	22.1123	22.422	17.5416	19.1148	20.0365	19.1735	17.4575	18.145
Camellia_sinensis_newGene_12810	0.928686	1.21705	0.968312	1.84695	2.54068	2.14175	0.932003	1.08092	1.18306	1.62562	1.35204	1.18649
Camellia_sinensis_newGene_12825	0	0.062342	0	1.56783	2.10509	2.33257	0	0	0	0	0	0
Camellia_sinensis_newGene_12826	0.869386	0.773516	0.460816	1.19545	0.936015	0.870387	0.618409	1.01327	0.545999	0.786036	0.766193	1.54339
Camellia_sinensis_newGene_12840	0	0	0	7.6471	0	0	0	0	0	0	0	0
Camellia_sinensis_newGene_12851	1.84264	1.62825	1.61448	0.835265	1.33601	0.434736	1.12839	1.74789	1.46659	1.963	0.809306	1.2367
Camellia_sinensis_newGene_12853	0.294702	0.267347	0.561164	0.687252	0.663902	0.798868	0.326449	0.309462	0.09316	0.481703	0.247404	0.212885
Camellia_sinensis_newGene_12854	2.80173	3.24084	3.37845	5.06297	3.26164	4.16232	3.01613	2.68425	2.96165	5.72727	5.24206	3.52608
Camellia_sinensis_newGene_12867	0.689109	0.271791	0.712165	0.26543	0	0.154502	0.411979	0.708807	0.602082	1.36918	1.03478	0.807144
Camellia_sinensis_newGene_1287	0	0.486672	0	0	0.148289	0	0	0	0	0	0	0
Camellia_sinensis_newGene_12881	6.04639	5.93442	6.22813	3.6014	3.04673	3.76148	5.07087	7.6855	6.67745	5.06253	4.97386	4.66937
Camellia_sinensis_newGene_12882	9.08207	9.45086	8.05503	6.13772	7.09285	6.09033	10.8996	10.9592	8.54116	7.91406	8.47597	6.74124
Camellia_sinensis_newGene_1289	0.709709	0.789608	1.02033	0.909124	0.879369	0.878526	0.623454	0.666683	0.970758	0.849943	0.865784	1.21605
Camellia_sinensis_newGene_12897	7.32552	6.94929	7.70576	12.8216	12.6794	12.3962	7.18981	8.38691	7.32001	6.2432	6.81439	6.05018
Camellia_sinensis_newGene_12898	0	0	0	0.835609	0.462159	0.811646	0.441581	0.262181	0.316359	0.260705	0.361015	0.531175
Camellia_sinensis_newGene_12899	0.477689	0	0	0	0.081079	0	0	0	0	0.349321	0.197119	0.237806
Camellia_sinensis_newGene_129	1.55116	1.17114	0.919828	1.68894	1.84144	1.77306	0.937521	0.90683	1.13474	0.908605	1.02055	1.17281
Camellia_sinensis_newGene_12906	0.422863	0.657643	0.739068	1.98454	1.01126	1.08089	0.853082	1.07732	1.36617	0.570697	0.536064	0.460181
Camellia_sinensis_newGene_12907	1.43012	2.32867	2.32279	1.30346	1.80106	0.70716	1.60104	2.59442	2.08231	1.23458	1.602	1.43983
Camellia_sinensis_newGene_12913	0.129431	0.129685	0.421102	0.222122	0.333386	0.500465	0	0.14841	0	0.096369	0.126184	0.10934
Camellia_sinensis_newGene_12921	0	0	0.764489	0	0	0.610723	0	0	0	0.744847	1.03584	0
Camellia_sinensis_newGene_12926	3.05595	2.5791	2.62694	2.52272	1.8493	2.0902	3.61525	3.61637	4.19488	0.837442	1.49419	1.64255
Camellia_sinensis_newGene_12934	0.939047	1.067	1.22403	0.77332	1.39522	1.3903	1.05261	0.596936	0.745926	1.19567	1.36758	0.625226
Camellia_sinensis_newGene_12936	0.519324	0.588567	0.402022	1.05908	1.04082	0.65925	0.469429	0.475761	0.494291	0.603967	0.301049	0.434198
Camellia_sinensis_newGene_12950	0	0.282522	0.150799	0.258471	0	0	0	0	0.564108	0	0	0
Camellia_sinensis_newGene_12951	0.523127	0.219116	0	0	0	0	0.083387	0	0	0	0	0
Camellia_sinensis_newGene_12956	0	0	0	0.572518	0.056111	0.043478	0	0	0	0.100378	0	0.08014
Camellia_sinensis_newGene_12962	1.43671	1.74549	2.06261	5.72353	7.03521	5.85601	1.98442	1.75713	1.52293	6.01691	5.68425	6.26327
Camellia_sinensis_newGene_12964	0.737668	1.01345	0.886822	1.39786	0.533074	1.11929	0.824856	1.17263	1.17122	0.922155	0.800654	1.06004
Camellia_sinensis_newGene_12965	0	0	0	0	0.751402	0	0	0.981862	0.638373	0.78519	0	0
Camellia_sinensis_newGene_12966	0.4768	0.458086	0.407513	1.27984	0.980527	1.08941	0.550999	0.525232	0.516073	0.761421	0.077641	0.403977
Camellia_sinensis_newGene_12967	0.382051	0.344947	0.092769	1.92041	1.47988	2.491	0.512028	0.477741	0.266252	0.344263	0.960449	0.516656
Camellia_sinensis_newGene_12974	1.32652	2.64729	2.73329	1.84608	2.18883	1.90549	1.7143	2.32262	1.42973	1.24041	1.64798	2.49025
Camellia_sinensis_newGene_12976	1.41835	1.29475	1.01073	1.67264	1.31227	1.09379	1.28821	1.72741	1.84923	0.426175	0.389694	0.525698
Camellia_sinensis_newGene_12986	0.255983	0	0.278681	0.151154	0.355403	0.713249	0	0.326157	0.489227	0.289511	0.346521	0.268145
Camellia_sinensis_newGene_1299	0	0.576879	0	0.315729	0.075565	0	0.602525	0.478874	0.577996	0.376201	0.173831	0.617207
Camellia_sinensis_newGene_12993	0.412044	0	0	0	0	0	0	0	0	0	0	0.560568
Camellia_sinensis_newGene_12994	1.04295	1.35311	0.648666	0.880452	0.980536	1.44277	0.707413	1.91078	1.04634	1.193	1.0272	1.124
Camellia_sinensis_newGene_12995	0.757751	0.820926	0.561403	0.447513	0.793054	1.11667	0.373998	0.552007	0.334966	1.03584	0.820373	0.821019
Camellia_sinensis_newGene_13	2.61145	3.02635	3.29911	3.21242	2.76944	2.84301	2.79019	3.61333	3.38358	3.6339	3.39192	2.74139
Camellia_sinensis_newGene_1300	0.553498	0.076066	0.614267	0	0	0.123341	0.031686	0.052778	0.132984	0.546865	0.468234	0.1015
Camellia_sinensis_newGene_13002	1.25696	1.2228	0.504077	0.365369	1.19621	0.257874	0.7215	1.06077	0.834085	0.776503	0.617349	0.624913
Camellia_sinensis_newGene_13004	1.84666	1.40333	1.02098	1.95474	1.67493	1.92021	1.14752	1.82503	1.64444	2.61484	1.49125	1.34436
Camellia_sinensis_newGene_13026	0.712064	0.623011	0.995401	0.558844	0.453634	0.284573	0.75736	0.674793	0.733021	0.205605	0.039598	0.270386
Camellia_sinensis_newGene_13032	234.186	219.027	227.843	15.5976	16.3078	17.2999	191.825	178.646	176.334	146.295	142.371	139.363
Camellia_sinensis_newGene_13034	0.497522	0.439678	0.195346	0	0	0	0	0	0.632039	0.059178	0.262042	0.183928
Camellia_sinensis_newGene_13036	0.123615	0	0	0	0	0	0	0.063118	0.262688	0.062781	0	0.079622
Camellia_sinensis_newGene_13042	1.19444	1.19078	1.10061	0.71926	0.458043	0.603898	0.50063	1.68539	1.17734	0.750262	1.22615	1.16309
Camellia_sinensis_newGene_13046	10.7934	8.17001	8.14461	1.9926	2.40132	3.37362	7.69092	7.80815	7.77399	5.17051	5.87319	5.8261
Camellia_sinensis_newGene_13047	2.94984	3.50274	2.85791	0.66819	0.714634	0.761803	3.42353	4.41676	4.58605	2.4601	2.89699	3.07913
Camellia_sinensis_newGene_1305	1.14539	0	1.06946	0.277837	0.671509	0.393789	0.519714	0.852895	0.102083	0	0.078769	0.785188
Camellia_sinensis_newGene_13053	0	0.137029	0	0.165474	0.164547	0.606283	0.255872	0.092208	0.055361	0.245966	0.205778	0.18744
Camellia_sinensis_newGene_13055	8.06667	8.90374	7.54427	5.75113	5.96783	3.34841	5.61874	3.30482	4.51152	7.23977	7.469	7.51928
Camellia_sinensis_newGene_1306	9.98696	10.2119	9.51815	19.5467	18.1767	19.8142	7.0636	8.24246	9.19589	9.29835	10.3683	10.1146
Camellia_sinensis_newGene_13068	5.0292	3.74883	4.46582	4.8889	5.63559	6.63403	4.37278	3.7879	3.1304	4.36346	5.3923	4.52713
Camellia_sinensis_newGene_13070	0	0	0	0	0	0	0	0	0	0.468624	0.399138	0.349547
Camellia_sinensis_newGene_13073	0.338945	0.751924	0.744901	0.085776	0	0.034673	1.27012	0.150374	1.45464	0	0	0
Camellia_sinensis_newGene_13074	107.609	111.128	108.195	72.1248	56.3983	56.7049	70.9919	59.4327	69.2428	99.5257	101.128	99.2012
Camellia_sinensis_newGene_13079	0.094884	0.046653	0.067069	0.393813	0.533358	0.354851	0.035402	0.058224	0.050586	0.114396	0.089131	0.302819
Camellia_sinensis_newGene_13082	20.4787	20.1596	20.8857	25.095	24.8134	24.663	21.3494	24.06	21.9877	16.3862	17.3244	16.5895
Camellia_sinensis_newGene_13087	28.3346	28.9968	28.9085	38.1296	37.8832	37.0806	29.6628	29.1092	28.357	39.3633	39.1728	38.2656
Camellia_sinensis_newGene_13088	13.0336	11.3936	12.9811	18.8851	19.2177	19.1781	12.5843	13.45	13.0214	15.1221	14.4107	15.7552
Camellia_sinensis_newGene_13089	2.2213	1.78551	2.73591	2.95746	3.88676	4.0181	2.30071	3.3428	2.613	2.30745	1.67103	2.56562
Camellia_sinensis_newGene_13092	0	0	0	0	0.763244	0	0	0	0	0	0	0
Camellia_sinensis_newGene_13094	19.7862	22.3717	18.8595	24.4566	28.2187	25.9639	20.1053	20.3117	17.4924	17.0227	16.4735	17.5212
Camellia_sinensis_newGene_13098	0.675732	0.251371	0.447239	1.51137	0.93985	1.44478	0.789632	0.251981	0.588959	0.523626	0.324673	0.327021
Camellia_sinensis_newGene_13099	4.39008	3.4641	8.76387	4.49595	4.772	4.93144	0	1.74072	5.07056	6.0364	1.81126	7.73229
Camellia_sinensis_newGene_13100	6.75567	3.21378	0	1.87264	1.39146	1.8355	5.686	3.80931	1.12495	1.55149	8.39064	2.1979
Camellia_sinensis_newGene_13101	3.24161	2.76837	2.31926	2.96345	3.20088	2.7686	3.02724	2.87978	3.29698	1.91078	2.75343	1.89944
Camellia_sinensis_newGene_13102	0.388245	0.288178	0.266511	0.388746	0.176194	0.172046	0.773006	0.147099	0.082458	0.136312	0.184554	0.222629
Camellia_sinensis_newGene_13105	0.376506	0.231458	0.528516	0.264453	0.137645	0.253843	0.438177	0.50145	0.287357	0.458382	0.320597	0.370394
Camellia_sinensis_newGene_13109	18.3154	25.4448	14.1148	23.6611	25.2092	29.6456	28.5417	26.5747	29.4694	29.7639	27.694	13.0435
Camellia_sinensis_newGene_13110	1.08837	0.724424	0.589103	0.937006	0.554566	0.569804	0.392319	0.611496	0.517759	0.247507	0.278757	1.04566
Camellia_sinensis_newGene_13118	1.33115	1.34738	2.90791	1.25996	1.2795	2.24396	1.14212	2.04649	2.23302	1.67101	2.78818	1.81161
Camellia_sinensis_newGene_13119	0.017445	0.073543	0.001163	0.179528	0	0	0.071897	0	0.65516	0	0.001074	0
Camellia_sinensis_newGene_13135	0.627454	0.910532	0.578498	0.28651	0.54834	0.276455	1.06862	0.804134	1.45682	0.693399	0.523507	0.753162
Camellia_sinensis_newGene_13136	3.19184	1.76919	2.09051	1.53816	1.36004	0.689291	2.99824	2.35722	1.34787	1.5019	2.34728	1.47384
Camellia_sinensis_newGene_13141	2.41678	2.44508	2.62702	1.66414	1.98342	3.06111	1.90426	2.12346	2.00159	3.32651	3.03656	2.92611
Camellia_sinensis_newGene_13145	0.876775	1.71483	1.38261	0.734039	0.618324	0.483396	1.81695	1.99244	1.35617	1.21423	1.31753	1.10003
Camellia_sinensis_newGene_13149	1.18563	1.60278	1.35935	17.3558	17.2143	16.6177	2.279	2.36888	1.09771	0.803423	0.698775	1.07045
Camellia_sinensis_newGene_1316	0.819916	0.609116	1.06014	0.711341	0.407213	0.433213	0.881473	1.28875	1.11662	0.916417	1.53777	0.952072
Camellia_sinensis_newGene_13165	0.784211	0.609038	0.534038	1.53153	1.32048	0.703429	0.949553	0.69235	0.503658	0.701001	1.09706	0.820049
Camellia_sinensis_newGene_13166	1.36294	1.08154	1.70296	2.71602	2.24756	2.74356	1.93667	1.19464	1.52084	1.98981	2.66498	1.94641
Camellia_sinensis_newGene_13170	0.709379	1.31288	0.640245	1.4002	1.18778	1.37906	1.0221	1.02855	0.962006	0.969435	1.08711	1.37449
Camellia_sinensis_newGene_13171	0.993353	1.24433	0.068658	1.09628	1.26349	1.0516	1.43264	0.069119	1.03149	1.12371	0.026657	1.08141
Camellia_sinensis_newGene_13173	0.799348	1.95211	1.85693	1.04001	0.931382	0.901223	0.929969	0.876252	0.745279	1.77025	0.777869	0.584609
Camellia_sinensis_newGene_13177	0.27441	0.549079	0.384291	2.67742	1.22001	3.12772	0.723422	0.640053	0.75802	0.407898	0.904144	0.409767
Camellia_sinensis_newGene_13179	9.31661	4.831	9.15944	17.4083	15.3779	17.0652	9.76982	12.5584	11.2794	9.5627	9.37871	9.58757
Camellia_sinensis_newGene_13180	0	0	0	0	0	0	0	0	0.084822	0.667186	0	2.08226
Camellia_sinensis_newGene_13182	3.97276	1.54872	0.622504	2.63716	1.73851	1.17816	2.8539	4.06639	1.95223	2.21477	3.64894	2.35433
Camellia_sinensis_newGene_13188	39.1375	39.617	37.025	56.759	56.8233	56.2311	35.5287	34.3527	35.8405	62.6106	59.2391	57.5141
Camellia_sinensis_newGene_13189	5.07409	5.98185	5.29245	8.40978	6.78808	7.0544	4.47082	5.43193	5.48301	4.88326	5.02151	4.34055
Camellia_sinensis_newGene_13191	0.228814	0.322859	0.639852	1.00357	0.995402	0.847532	0.526326	0.569057	0.561938	0.462211	0.399925	0.432354
Camellia_sinensis_newGene_13194	2.13623	1.89894	1.93128	2.60152	2.62388	2.54738	2.58376	1.90091	1.95183	1.80275	1.99739	1.97093
Camellia_sinensis_newGene_132	33.2125	32.8792	32.8082	28.0445	27.6754	33.4111	36.0055	34.873	33.2552	52.3455	42.257	47.7467
Camellia_sinensis_newGene_13201	0.640208	0.124368	0.37932	0.78803	0.265867	0.104303	0.123056	0.145974	0.395533	0.366754	0.090172	0.234827
Camellia_sinensis_newGene_13206	0.523295	0	0	0	0.812299	0	0.279478	0.688741	0.497832	0	0	0.365319
Camellia_sinensis_newGene_1321	0.404117	0.48757	0.151279	0	0	0	0.240844	0.658021	0.191771	0.106827	0	0
Camellia_sinensis_newGene_13213	22.515	24.0755	22.2758	26.1335	24.1466	24.977	27.9487	27.4562	26.2173	23.1455	21.0895	21.2815
Camellia_sinensis_newGene_13221	0.54353	0.625638	0.590938	1.71912	1.66057	1.83831	0.716145	0.62992	0.691424	0.542025	0.414043	0.676082
Camellia_sinensis_newGene_13222	0.285209	0.130721	0.231193	0.2751	0.302257	0.530364	0.47824	0.194963	0.469243	0.189221	0.17534	0.424091
Camellia_sinensis_newGene_13227	0	0	0	0.316817	0.456476	0.28919	0.145267	0	0.375202	0	0.078419	0.122775
Camellia_sinensis_newGene_13231	0.542424	0.681333	0.54568	1.29048	1.86134	2.57573	0.85383	0.48072	0.791508	1.20648	0.577033	0.693846
Camellia_sinensis_newGene_13236	3.36355	3.61664	3.53708	4.34122	4.52105	4.54725	3.12104	4.23406	4.43844	4.04558	4.28901	3.29155
Camellia_sinensis_newGene_13251	0.363473	0.417276	0.270108	0.278889	0.292506	0.42952	0.304793	0.202896	0.285936	0.251634	0.508138	0.307358
Camellia_sinensis_newGene_13252	0.304892	0.571654	0.169312	0.588459	0.453482	0.414937	0.644701	0.657139	0.630877	0.362445	0.35231	0.14007
Camellia_sinensis_newGene_13253	0.2047	0.310375	0.28646	0.341769	0.623233	0.936322	0.143686	0.215318	0.270507	0.167342	0.360128	0.304082
Camellia_sinensis_newGene_13260	0.382774	0.414961	0.623466	0.793878	0.719232	0.724718	0.222847	0.988495	0.559522	1.25299	0.953264	0.581972
Camellia_sinensis_newGene_1327	1.99751	1.66659	1.71345	0.41468	0.534289	0.455611	1.66672	2.57883	1.85276	1.32252	0.866985	1.20735
Camellia_sinensis_newGene_13274	1.41365	1.36871	1.44528	1.51649	1.64592	1.72262	1.52354	1.50414	1.61917	1.21577	1.06709	1.14132
Camellia_sinensis_newGene_13275	0.786052	0.208881	4.08571	0.248613	0.880337	1.04394	0.317963	0.649107	1.45899	3.81628	1.81	1.06588
Camellia_sinensis_newGene_13277	2.55241	0.693219	1.08816	0.51008	1.1479	0.429214	0.988112	0	0.483922	0	0	0.360352
Camellia_sinensis_newGene_13283	1.14788	1.45918	2.75315	0.517776	0.791838	0.772302	0.76318	0.859119	0.556931	0.331467	0.576689	0.313417
Camellia_sinensis_newGene_13290	1.52546	2.05592	2.27756	0.726173	0.790089	0.6434	1.89214	1.65089	2.00329	1.33578	1.37463	0.978986
Camellia_sinensis_newGene_13295	2.65555	1.29965	2.85179	0.988715	2.47325	4.10482	3.67589	2.30115	2.74785	2.01113	2.61097	1.84967
Camellia_sinensis_newGene_13302	7.07887	8.07603	7.40815	0.227476	0.367352	0.41757	7.62774	8.44751	8.11542	2.22354	1.84952	2.39554
Camellia_sinensis_newGene_13305	1.35144	4.09511	4.19006	0.699748	0.789065	3.73906	5.4	1.30586	0.111937	6.33961	1.55335	5.08374
Camellia_sinensis_newGene_13308	77.4609	94.3875	92.6392	83.5407	66.524	85.0994	119.362	74.2861	55.1993	75.5748	97.877	79.0173
Camellia_sinensis_newGene_13309	14.695	11.8831	13.3742	8.1888	9.1015	8.78555	14.1845	13.8939	14.7413	15.6787	13.9904	14.408
Camellia_sinensis_newGene_13310	4.56703	4.37329	4.08094	2.22677	1.56889	1.89051	3.32498	3.46938	4.04628	2.59712	3.03111	3.06267
Camellia_sinensis_newGene_13315	0	0.433989	0	0	0	2.43537	0.028137	0.541201	1.47118	1.0713	1.01967	0
Camellia_sinensis_newGene_13316	2.35793	2.27681	2.0828	1.2884	1.26753	0.858045	1.15701	1.22215	1.55448	1.20878	1.7745	1.42448
Camellia_sinensis_newGene_13318	0.343614	0.149681	0.099218	0.655808	0.181781	0.186599	0	0.031929	0	0.529736	0.10938	0.195873
Camellia_sinensis_newGene_13326	0.056059	0.324613	0.143623	0.55736	0.834668	0.350192	0.181504	0.204095	0.096021	0.125505	0.318088	0.202238
Camellia_sinensis_newGene_13333	5.8988	3.67816	4.61627	9.69628	7.98028	10.4995	4.24378	4.67792	3.79102	2.58087	4.65116	4.45844
Camellia_sinensis_newGene_13334	2.27696	1.60983	1.94962	1.93611	2.29218	2.1575	2.08191	0.799561	2.14997	2.64025	2.53104	2.33438
Camellia_sinensis_newGene_13335	0.048044	0.17211	0.049216	0.108586	0.469033	0.049274	0	0.042374	0.061782	0.137481	0.133488	0.070203
Camellia_sinensis_newGene_13336	0.030327	0.424983	0.092784	0.474338	0.322572	0.047588	0	0.293601	0.269411	0.42534	0.207272	0.274928
Camellia_sinensis_newGene_13337	1.93619	2.27656	2.05275	0.66391	0.175572	0.403264	1.80454	1.70905	1.68298	2.45311	2.5878	2.69621
Camellia_sinensis_newGene_13340	0	0.481869	0.421313	0.058321	0.101332	0	0	0	0	0.243529	0.342913	0
Camellia_sinensis_newGene_13343	2.73619	3.12308	2.74477	1.2954	1.73135	1.58502	2.555	2.77283	2.35127	2.0684	2.34307	2.07304
Camellia_sinensis_newGene_13344	0.146939	0.139614	0.194602	0	0.40282	0.37092	0.43251	0.339206	0.69376	0.291534	0.373934	0.295706
Camellia_sinensis_newGene_13346	2.68543	2.71436	2.70658	4.01299	4.13018	4.13783	2.66515	0.707159	2.26379	3.83132	4.034	2.2681
Camellia_sinensis_newGene_13347	4.23115	3.71443	5.46358	8.72502	8.03121	9.92199	4.2792	4.0757	3.54448	4.98187	6.72882	6.12357
Camellia_sinensis_newGene_13348	2.48523	3.14799	1.99465	3.7347	3.39883	3.7494	3.66778	2.68414	2.86354	3.89955	3.7247	3.70119
Camellia_sinensis_newGene_13349	2.37163	3.56891	3.48352	4.43778	5.57182	4.67518	2.79944	2.94343	3.1472	3.9513	4.15967	3.79015
Camellia_sinensis_newGene_13350	0	0.587248	0	0	0	0	0	0	0	0	0	1.03981
Camellia_sinensis_newGene_13358	1.7168	1.68363	1.50281	10.3865	10.2713	9.55715	0.881296	0.807556	0.637201	2.07934	2.18769	1.74169
Camellia_sinensis_newGene_13359	0	0	0	0	0.511997	0	0	0	0	0	0	0
Camellia_sinensis_newGene_13360	0	0	0	0.81401	0	0	0	0	0	0	0	0
Camellia_sinensis_newGene_13363	2.29302	1.29263	0.895271	2.02029	1.55922	2.08122	1.36953	0.620358	0.826946	1.42606	1.25578	1.42503
Camellia_sinensis_newGene_13370	9.90492	9.58477	10.5101	14.9395	14.2762	16.04	8.19038	8.00314	7.23446	15.7031	14.1698	13.0848
Camellia_sinensis_newGene_13371	0	0	0.555618	0	0	0.186088	0.146347	0	0	0.083832	0	0
Camellia_sinensis_newGene_13381	1.09542	1.59295	1.28501	0.717929	0.522339	1.31811	1.67454	1.42312	1.16114	0.601521	1.2421	1.28038
Camellia_sinensis_newGene_13382	1.59449	2.26416	2.13465	1.76324	1.55678	1.71183	2.16293	1.88002	2.50339	2.24129	2.46249	2.97657
Camellia_sinensis_newGene_13386	19.0957	20.81	20.084	16.7069	15.9105	16.3524	18.0436	17.6692	18.5465	15.6651	17.549	16.135
Camellia_sinensis_newGene_13391	0	0.150097	0.73329	0.173592	0	0.104087	0.151697	0	0.271776	0.192827	0.458527	0
Camellia_sinensis_newGene_13397	10.2866	9.66219	8.49894	0	0.079963	0.208136	8.55553	7.68756	8.68187	4.729	4.75426	4.17785
Camellia_sinensis_newGene_1340	4.60262	3.53065	3.73084	0.804162	0.714057	0.804997	3.7772	4.01653	4.10283	1.94873	2.30646	1.94342
Camellia_sinensis_newGene_13400	0	0	0.574182	0	0	0	0	0	0	0	0	0
Camellia_sinensis_newGene_13407	2.56812	2.10645	2.51582	3.55628	3.62665	5.0098	2.96946	2.9395	2.78823	1.66751	2.94553	2.61772
Camellia_sinensis_newGene_13408	0.44666	0.65974	0.694763	1.33231	1.6459	0.927899	0.260448	0.956564	0.757355	0.333277	0.168564	0.41577
Camellia_sinensis_newGene_13418	9.56627	4.74476	4.81737	4.68294	5.12487	3.94327	4.83247	3.56086	7.32453	3.85371	4.18055	3.84303
Camellia_sinensis_newGene_13419	0.91249	1.16369	0.97182	0.707466	0.814878	1.1237	1.49336	1.44288	1.66588	0.795641	1.5363	1.68737
Camellia_sinensis_newGene_1342	6.60325	6.78322	6.71751	8.30872	8.22505	8.99209	5.68691	6.07024	6.34079	7.19336	7.09272	6.36652
Camellia_sinensis_newGene_13421	0.610893	0.414048	0.598704	0.296527	0.50272	0.606146	0.303034	0.471047	0.209272	0.555067	0.444208	0.435419
Camellia_sinensis_newGene_13427	0	0.561109	0	0	0.099566	0	0	0	0	0	0	0
Camellia_sinensis_newGene_13439	0.385678	0.12229	0	0.215535	0	0.314679	0.113809	0	0	0.460307	0.376424	0.874343
Camellia_sinensis_newGene_13441	0	0	0.1202	0	0.476957	0.794738	0	0.370034	0	0.234003	0	0.104539
Camellia_sinensis_newGene_13443	0.189069	0.188607	0.377885	0.162152	0.348458	0.690606	0.071973	0.318159	0.113352	0.120145	0.195053	0.532233
Camellia_sinensis_newGene_13454	16.811	16.0634	21.468	16.3376	14.0869	15.6032	18.7539	18.0229	17.8067	17.5871	15.2149	17.3678
Camellia_sinensis_newGene_13455	0.941538	0.439119	0.325222	0.500152	0	0.54589	0.730388	0.244149	0.27414	0.864314	0.532883	0.702758
Camellia_sinensis_newGene_13457	1.03793	1.45776	1.08702	1.02576	1.84314	2.13228	1.44427	0.82754	1.41755	2.77035	0.702393	1.15228
Camellia_sinensis_newGene_13462	3.86007	3.43121	3.14489	1.42972	1.40698	1.14482	3.70871	3.89564	3.63676	2.32639	2.50136	2.32634
Camellia_sinensis_newGene_13467	0	0	0	0.291136	0.211885	0.323721	0.259129	0	0	0	0.611039	0
Camellia_sinensis_newGene_13469	0.592692	0.681257	0.677709	0.534576	0.431134	0.746648	0.504963	0.693464	0.533103	0.355142	0.685916	0.440133
Camellia_sinensis_newGene_13470	0.306916	0.486832	0.449538	0.401684	0.573832	0.308367	0.241396	0.393514	0.102059	0.233314	0.358418	0
Camellia_sinensis_newGene_13477	64.9949	63.8735	63.8706	74.0421	72.3486	71.6394	67.014	74.6261	65.4482	70.2192	67.8596	70.4649
Camellia_sinensis_newGene_13483	0	0	0	0	0	0	0	1.03551	0.407369	0.561961	0.73648	0
Camellia_sinensis_newGene_13485	0.574764	0.164057	0	0.0775	0.415613	0.135322	0.000629	0.582234	0.162009	0	0.134567	0.278353
Camellia_sinensis_newGene_13486	0	0.045203	0.332635	0.371727	0.063547	0.194058	0.195501	0.101016	0.066595	0.211918	0.160847	0.501713
Camellia_sinensis_newGene_13495	0	0	0	0	1.26026	0	0.275052	0	0	0	0	0.585289
Camellia_sinensis_newGene_13498	1.1395	0.762484	0.796135	0.287751	0.352689	0.308041	1.24317	0.90588	1.01495	0.666609	0.256584	0.335998
Camellia_sinensis_newGene_13502	0.725289	0	0	0.404905	0	0.200265	0.133095	0.178989	0	0	0	0.498669
Camellia_sinensis_newGene_13518	0.969196	0.940277	0.805466	0.291275	0.24352	0.212297	0.909493	0.812359	0.864218	0.969919	0.675657	0.810245
Camellia_sinensis_newGene_13523	0.695962	0.867925	1.208	0.187432	0.10285	0.264154	0.870737	0.718239	0.979607	0.376855	0.132241	0.237679
Camellia_sinensis_newGene_13526	7.23864	8.86088	7.90877	6.6219	6.60391	6.57135	9.0558	7.23835	7.79383	8.47538	7.21442	7.40369
Camellia_sinensis_newGene_13529	1.16428	1.03481	1.12549	0.895367	1.04284	1.08177	0.813317	1.07078	1.00611	1.44863	0.981049	1.27512
Camellia_sinensis_newGene_13532	0.403131	0.158995	0	1.14563	0.886229	1.07692	0.135621	0.855052	0.37992	0.306608	0.094783	0.399624
Camellia_sinensis_newGene_13533	2.06925	1.78817	2.6251	1.11486	0.802683	1.75461	3.01299	2.01219	2.84298	2.0246	1.72454	2.15632
Camellia_sinensis_newGene_13537	16.3075	16.1372	15.6961	18.6268	19.1284	18.2985	17.0662	17.6483	16.2595	14.2396	14.1167	13.1849
Camellia_sinensis_newGene_13541	0.232394	0.736985	0.142553	0.2438	0.314156	0.299388	0.297329	0.352161	0.23042	0	0.458169	0.206017
Camellia_sinensis_newGene_13548	0	4.57054	3.49969	0.727877	0	0	1.9925	2.44051	1.93331	2.1637	0	0
Camellia_sinensis_newGene_13553	1.59722	2.04253	2.39118	2.0536	1.66406	1.85988	1.84162	1.19502	1.91424	1.58548	1.72061	1.69757
Camellia_sinensis_newGene_13556	0.132577	0.198386	0.136588	0.116282	0.111219	0.218403	0.535848	0.255383	0.451922	0.121068	0	0.233284
Camellia_sinensis_newGene_1356	0	2.37634	0	0	4.10611	5.98982	1.70072	1.8361	2.70442	0	2.51857	2.98516
Camellia_sinensis_newGene_13565	0.25645	0.596743	0.259355	0.228202	0.097756	0.280765	0.231713	0.466043	0.518553	0.250188	0.277302	0.083369
Camellia_sinensis_newGene_13567	0.829933	0.879318	0.876155	0.325721	0.31116	0.316669	1.49957	1.36166	1.49735	0.491009	0.425519	0.43659
Camellia_sinensis_newGene_1357	0	0.156628	0	0	0	0.225005	0	0.777343	0	2.4944	0	0
Camellia_sinensis_newGene_13570	0	0	0	0	0.608448	0.096793	0	0	0	0	0	0
Camellia_sinensis_newGene_13571	5.22696	5.33982	4.82712	5.74235	9.87562	10.6041	5.37614	6.72116	9.95867	5.06976	4.55115	5.32636
Camellia_sinensis_newGene_13574	1.88569	1.83176	2.13391	1.7752	1.29213	1.81062	1.968	2.10686	1.53506	1.36715	1.68175	1.20029
Camellia_sinensis_newGene_13579	0	0	0	3.23673	4.69371	4.69766	2.82578	2.54137	2.82663	0.809151	1.31785	2.06673
Camellia_sinensis_newGene_13583	2.20324	9.6991	2.52059	10.2558	10.6228	10.9871	6.09451	6.10745	8.24707	3.01277	2.531	6.80744
Camellia_sinensis_newGene_13586	0.252556	0.205514	0.34581	0.603276	0.437425	0.63807	0.245507	0.124988	0.311085	0.299945	0.060657	0.323541
Camellia_sinensis_newGene_13588	0	0.098058	0	0.327237	0.432607	0.294549	0	0.011367	0.010007	0.027446	0.126566	0
Camellia_sinensis_newGene_13589	0.437822	0.478279	0.469669	0.966865	1.35955	1.76669	0.370153	0.504646	0.63896	0.643458	0.180026	0.465047
Camellia_sinensis_newGene_13591	14.6311	13.4446	14.4693	18.7527	18.4631	20.1156	14.0914	16.2731	14.4899	11.2049	9.99497	14.7025
Camellia_sinensis_newGene_13596	0	0.444089	0.291281	0.269959	0.192188	0.012429	0.216333	0	0.173416	0	0	0.08974
Camellia_sinensis_newGene_13597	0.90161	0.989951	0.803366	1.66776	0.95743	1.99579	1.23487	1.29195	1.16393	0.77236	0.89028	0.665576
Camellia_sinensis_newGene_136	8.97515	9.17489	9.71106	6.58029	4.77141	8.26214	14.1163	10.7387	10.1066	9.71003	8.59974	9.42843
Camellia_sinensis_newGene_13607	0.264828	0.339869	0.571773	0.693472	0.457624	0.409349	0.346767	0.367495	1.05108	0.720921	1.53638	0.845603
Camellia_sinensis_newGene_13608	0.193751	0.13866	0	0.154867	0.903477	0.330681	0.125268	0.240898	0.093585	0.617965	0.141388	0.99253
Camellia_sinensis_newGene_13610	0.270787	0.32941	0.178844	0.208326	0.647846	0.897819	0.232612	0.272178	0.52936	0.038271	0.303211	0.374196
Camellia_sinensis_newGene_13611	1.78278	1.31564	1.01778	4.98807	4.4951	4.78263	0.840278	1.01504	1.56573	1.33298	2.00632	0.987977
Camellia_sinensis_newGene_13616	0.069099	0.142034	0.190159	0.51947	0.877911	1.37735	0.048887	0.175679	0.134308	0.487295	0.219288	0.333636
Camellia_sinensis_newGene_13623	0	0	0	0	0	0	3.31707	0	0	0	0	4.40746
Camellia_sinensis_newGene_13633	0.611274	0	0.597881	0	0	0	0.185272	0.132024	0.565109	0.208373	0.194828	0
Camellia_sinensis_newGene_13636	1.43652	0.76526	0.713073	1.73821	1.25402	2.09924	1.13293	0.819594	0.774762	0.713189	1.33444	1.08488
Camellia_sinensis_newGene_13639	0.234776	0.195011	0.143238	0.178212	0.097507	0	0	0	0	0	0.327746	0.714078
Camellia_sinensis_newGene_13642	1.13552	0.636834	0.611772	0.689864	0.515433	0.834398	1.25726	0	0.531456	0.779106	0.855875	0.645027
Camellia_sinensis_newGene_13645	1.99979	1.63003	1.31586	2.86752	3.55991	1.49442	1.54169	3.30116	3.22838	2.3998	1.92565	2.89965
Camellia_sinensis_newGene_1365	0	0.09716	0.209535	0	0	0	0	0	0.690693	0	0.170195	0
Camellia_sinensis_newGene_13650	0.712797	0.207354	0.524211	0.163611	0	0.267803	0.497977	0.614207	0.472689	0.339659	0.585473	0.578189
Camellia_sinensis_newGene_13653	10.9744	10.7616	11.304	21.1758	19.8906	21.6598	13.5584	12.4256	12.6656	11.0459	9.90336	9.65816
Camellia_sinensis_newGene_1366	1.61316	0.719097	1.20972	0	0	0	0.775161	0	0.865926	0	0.915869	0.189371
Camellia_sinensis_newGene_13662	0.855304	1.02227	0.605608	0.599666	1.53014	0.993734	0.235149	1.11994	0.777673	1.06524	0.688578	1.09224
Camellia_sinensis_newGene_13677	0.739614	0.931177	0.494486	0.963993	0.819616	0.940973	0.411761	0.244995	0.459835	0.721431	0.822992	0.628342
Camellia_sinensis_newGene_13678	0.259064	0.212974	0.256193	0.407709	0.680054	0.138914	0.299869	0.626433	0.138499	0.191552	0.226799	0.256395
Camellia_sinensis_newGene_1368	1.23439	0.582816	1.13633	0.191357	0.431125	0	0.364418	0.379723	0.368522	0.528788	0.36102	0.518754
Camellia_sinensis_newGene_13684	2.4079	2.62955	2.02052	1.9913	2.45193	2.39826	2.0301	2.02942	2.33059	2.08851	2.3796	1.98708
Camellia_sinensis_newGene_13686	0	1.18674	0.405601	0.72525	1.19198	1.35001	0.596545	0.871579	0.764371	0.570951	0.493228	0.539053
Camellia_sinensis_newGene_13694	0	0.42682	0	0.427678	0.203866	0	0	0	0	0.573817	0.223904	0
Camellia_sinensis_newGene_13696	0.316924	0.73607	0.117434	2.76012	0.812503	0.860392	0.787877	2.43663	0.415597	0.350419	0.304073	0.794905
Camellia_sinensis_newGene_13698	0	0.386087	0	0.08771	0	0.454636	0.318251	0.275915	0.945442	0.176371	0.593664	0.091089
Camellia_sinensis_newGene_137	1.16186	0.783011	1.32759	0.749909	0.172882	1.39192	1.05445	1.46931	0.797025	0.9719	1.07876	1.59051
Camellia_sinensis_newGene_13702	29.496	29.8612	33.7275	43.0351	34.3251	40.3204	33.8415	31.8598	28.6665	42.477	39.4251	39.9483
Camellia_sinensis_newGene_13712	7.86154	6.98064	8.26676	12.1175	12.5665	12.6223	7.12683	7.32479	7.46149	8.80037	9.14232	6.93201
Camellia_sinensis_newGene_13715	7.27983	6.95762	7.70965	5.39534	6.10713	6.40928	6.97889	6.66447	7.54898	5.25021	6.31207	6.41604
Camellia_sinensis_newGene_13718	5.18494	6.90042	5.26115	3.93681	4.69417	4.67435	6.09147	4.63773	5.88181	4.41121	6.71016	6.10757
Camellia_sinensis_newGene_13724	8.46429	7.29134	7.11452	6.31531	6.19648	6.32139	7.92478	7.62939	8.4695	7.86081	7.69762	7.32046
Camellia_sinensis_newGene_13729	12.2264	13.8524	14.2563	18.8577	17.6355	18.769	13.6395	13.7983	13.2048	12.742	14.3127	13.0368
Camellia_sinensis_newGene_13730	1.00786	0.807947	0.978213	0.89852	0.531473	0.747802	2.71182	1.34326	1.01468	0.884227	0.822024	1.13974
Camellia_sinensis_newGene_13734	1.59507	1.03113	0.940776	4.90307	6.13291	5.50704	0.512888	0.876363	0.590829	1.70655	1.59431	1.65444
Camellia_sinensis_newGene_1374	0.538023	0.339344	0.394739	0.241457	0.29104	0.552351	0.609574	0.483766	0.250419	0.214686	0.468521	0.436456
Camellia_sinensis_newGene_13749	1.41743	0.549621	2.42526	0	1.34865	2.09102	0	2.31781	2.11407	1.62083	0.502847	0.954254
Camellia_sinensis_newGene_13754	0.042068	0.087584	0.042657	1.11955	1.98319	1.53213	0.074457	0.064171	0.076491	0.122326	0.09571	0.463318
Camellia_sinensis_newGene_13755	0	0.667908	0	1.03629	0	0	0	0	0.375537	0.432268	0	0
Camellia_sinensis_newGene_13756	5.3662	5.94847	5.99364	6.93017	6.0634	5.67072	5.05761	4.75497	4.89706	5.35465	5.50263	6.26895
Camellia_sinensis_newGene_13763	9.67754	10.2216	8.21902	14.5528	13.6912	14.2354	9.77836	10.6795	10.0765	7.08441	6.62862	5.4798
Camellia_sinensis_newGene_13765	0.079005	0.334668	0.442328	0.259896	0.216341	0.398325	0.123418	0.280226	0.17996	0.20269	0.560786	0.689887
Camellia_sinensis_newGene_13772	1.83738	1.71718	3.1356	3.86415	3.47674	3.21498	2.49973	2.07815	2.41159	2.13528	1.90484	2.05981
Camellia_sinensis_newGene_13779	5.99458	5.25742	4.91716	8.57556	9.02451	8.90652	6.26043	6.56818	6.0871	5.31712	4.67449	4.46712
Camellia_sinensis_newGene_13782	4.48781	3.83616	3.92287	0	0	0	1.57916	2.32232	1.53228	0.474417	0.28108	0.651729
Camellia_sinensis_newGene_13785	0.145832	0.281494	0	0	0	0	0.567847	0.369799	0.34229	0.170995	0	0
Camellia_sinensis_newGene_13792	2.63698	2.4149	2.39878	2.91366	2.60777	3.03573	2.04609	2.2879	2.33538	2.91166	3.08574	2.61842
Camellia_sinensis_newGene_13794	1.4622	1.43183	1.4012	26.7966	32.3415	31.9499	2.31822	3.25475	2.45275	5.59426	5.27187	5.31364
Camellia_sinensis_newGene_13796	0.116642	0.708147	0.665998	1.58849	0.552453	1.4277	0.745198	0.715584	1.02242	0.656139	0.322769	0.745172
Camellia_sinensis_newGene_138	0.822243	0.788734	0.661695	0.20049	0.202571	0.333101	0.591992	1.05313	0.661718	0.575912	0.38828	0.45282
Camellia_sinensis_newGene_13809	0.826256	0.553003	0.831524	0.303628	0.770138	0.572492	0.623366	0.560022	0.587074	0.540888	0.112624	0.308221
Camellia_sinensis_newGene_13818	2.34232	2.31694	2.79606	2.68209	3.20655	3.17455	2.60275	2.41321	1.82454	2.60539	2.05219	2.50913
Camellia_sinensis_newGene_13825	0.647506	0.611623	0.334006	0.698025	0.77824	0.950158	0.216641	0.228605	0.07358	0.489123	0.097688	0.42286
Camellia_sinensis_newGene_13827	0	0.065426	0	0.194915	0	0.083855	0	0	0	0	0	0.087587
Camellia_sinensis_newGene_1383	0.03733	0.239922	0.212709	0.716016	0.866799	0.451466	0.336807	0.520554	0.579307	0.845731	0.408653	0.500783
Camellia_sinensis_newGene_13835	0.599679	1.34922	0.784806	0.257099	0.062095	0.256047	0.15924	0	0.311814	0.658262	0.144329	1.1792
Camellia_sinensis_newGene_13849	0.064456	0.09147	0.332415	0	0	0	0.439778	0.361708	0.56713	0.291089	0	0.174996
Camellia_sinensis_newGene_13853	0.10544	0.170887	0.170144	0.551387	0.558248	0.544318	0.222838	0.262938	0.106495	0.439348	0.297471	0.295775
Camellia_sinensis_newGene_13857	0	0.597246	0.545516	0.502906	0	0.581877	0.34737	0.187649	0.28455	0.304094	0.645969	0.229138
Camellia_sinensis_newGene_13874	10.2282	9.80946	8.50409	8.8146	9.21494	9.11005	11.4815	11.6239	13.7715	17.6577	15.1298	14.7315
Camellia_sinensis_newGene_13875	0	0	0	1.17855	0.538588	0.327463	0	0	0	0	0	0.102797
Camellia_sinensis_newGene_13876	2.06423	1.8716	1.88095	5.4609	4.99436	4.67381	2.9463	1.28428	3.34735	2.44865	1.91132	2.05094
Camellia_sinensis_newGene_13880	0.057682	0.071411	0.173765	0	0.837654	0.176067	0.455672	0.957967	0.322054	0.763415	0.184331	0
Camellia_sinensis_newGene_13881	9.79259	8.63882	9.45079	17.6585	14.9362	16.815	8.62825	10.453	8.59863	10.5644	9.83445	10.7759
Camellia_sinensis_newGene_13886	0	0	0	0.280415	0.333898	1.32278	0	0.172148	0	0	0	0
Camellia_sinensis_newGene_13887	0	0	0.045112	0.410141	0.418758	0.446827	0	0	0	0	0	0
Camellia_sinensis_newGene_13889	2.76413	3.1698	1.92318	3.84753	3.60648	5.63163	2.78025	3.08252	3.22911	4.37756	2.50019	2.15686
Camellia_sinensis_newGene_13892	0	0	0	0.402858	0	0.432557	0	0.094277	0.17124	0.045679	0	0
Camellia_sinensis_newGene_13893	0.787777	0.675086	1.42759	0.963522	1.70412	0.676589	1.05215	0.834958	0.806188	0.412553	0.596659	0.606891
Camellia_sinensis_newGene_13896	0.184733	0.406355	0.73831	0.105866	0.301425	0	0.194751	0.291602	0.279335	0	0.173975	0
Camellia_sinensis_newGene_13899	0	0	0	0	0	0.895666	0	0	0	0	0	0
Camellia_sinensis_newGene_13904	0	0.028139	0.302402	0.473411	0.2401	0.141804	0	0.566818	0.392183	0.122366	0	0.065046
Camellia_sinensis_newGene_13905	0	1.0735	0	0	0	0	0	0	0	0	0	0
Camellia_sinensis_newGene_13909	0.237577	0	0	0	0	0	0	0	0.606329	0.161405	0	0
Camellia_sinensis_newGene_13910	11.3424	10.6112	9.59641	13.3124	13.5808	14.4758	8.87814	10.5502	11.1769	7.919	10.3881	9.78769
Camellia_sinensis_newGene_13912	0	0.323778	0.258078	0	0.874882	0.565848	0	0	0.201173	0.149008	0	0.254336
Camellia_sinensis_newGene_13917	3.99829	4.07609	4.02646	2.51135	2.97674	4.03554	3.14064	3.77148	3.13054	3.93229	2.62543	3.38845
Camellia_sinensis_newGene_13919	2.01969	0.907528	0.646677	2.10942	0.883191	2.53076	1.05899	0.605068	1.0509	0.440854	0.645364	0.47626
Camellia_sinensis_newGene_13920	0.129047	0.108528	0.07175	0.776358	0.65102	0.433136	0.131891	0.084717	0.088257	0.201771	0.062133	0.264828
Camellia_sinensis_newGene_13926	0	0	0.938746	0.134234	0	0	0.732085	0.073948	0.260411	0.999423	0.149706	0.392164
Camellia_sinensis_newGene_13929	2.64655	0.588291	0.479655	1.25871	6.70415	1.87591	2.66177	4.85694	8.36958	0.923465	5.40389	8.03313
Camellia_sinensis_newGene_13931	0	0	0	0	0	0	0	0	0	87.7332	0	0
Camellia_sinensis_newGene_13934	1.11487	0	1.20763	0.914709	0	2.13481	0.573589	1.45106	1.57837	1.04597	0.16294	0.510079
Camellia_sinensis_newGene_13935	1.21778	1.03968	1.10826	0.390813	1.60632	0.944499	0.617562	1.02557	0.76186	1.07008	1.3244	1.99095
Camellia_sinensis_newGene_13938	0	0	0	0.24821	1.07664	0.635957	0.103641	0	0	0	0	0
Camellia_sinensis_newGene_13939	0.405858	0.257319	0.25601	0.555099	0.763077	0.498785	0.83084	0.38109	0.364335	0.436245	0.418006	0.675699
Camellia_sinensis_newGene_13943	2.01658	2.0603	2.01987	2.30455	2.14561	2.355	2.75569	2.45198	2.49438	2.08984	2.75355	2.42653
Camellia_sinensis_newGene_13944	1.13159	1.18994	1.46369	0.725782	1.48935	0.747268	1.02363	1.36359	1.33231	1.50544	1.48127	1.36754
Camellia_sinensis_newGene_13945	0.129139	0.15299	0.083176	0.352703	0.326631	0.301957	0.136898	0.184413	0.215836	0.204169	0.061971	0.196772
Camellia_sinensis_newGene_13955	5.10643	1.37981	3.82695	2.85094	4.34666	3.18208	3.52316	3.53698	4.04752	19.3992	15.5123	14.6111
Camellia_sinensis_newGene_13956	0.164662	0.187715	0.159923	1.29136	0.478513	0.251876	0.467593	0.112642	0.518485	0.244732	0.144439	0.180282
Camellia_sinensis_newGene_13957	6.15714	8.26408	4.79165	5.87602	4.76507	5.82493	7.43494	6.72729	7.74438	30.1242	31.8158	29.5181
Camellia_sinensis_newGene_13958	15.0429	15.1144	16.0543	20.2752	17.986	19.314	17.8686	14.777	16.7848	13.4152	11.5797	15.9683
Camellia_sinensis_newGene_13959	2.22771	1.85658	2.83783	1.65106	2.13148	1.55359	1.56628	1.32919	2.3182	1.7357	2.03716	1.36125
Camellia_sinensis_newGene_1396	0	0	0	0	0	0.411797	0.13422	0.17089	0.476307	0	0.122057	0.110608
Camellia_sinensis_newGene_13963	0	0.656982	0	0	0	0	0	0	0.19348	0	0	0
Camellia_sinensis_newGene_13964	0	0	0	0.691449	0	0.487809	0.129762	0	0.269161	0	0	0
Camellia_sinensis_newGene_13966	106.995	105.631	112.146	6.61487	4.59688	5.01321	102.194	94.4451	96.782	3.15096	7.84638	78.8964
Camellia_sinensis_newGene_13967	0	0.067995	0	0	0	0	0.286976	0	0	0.630223	17.8082	0
Camellia_sinensis_newGene_13969	28.4676	28.3447	29.8638	37.8768	38.6536	42.2118	30.3554	32.5086	32.1662	24.2545	25.9976	26.1484
Camellia_sinensis_newGene_13971	0	0.327552	0.41246	0	0	0	0.788894	0.665533	0.147295	0	0	0.101974
Camellia_sinensis_newGene_13972	0	0.090397	0.342777	0.233581	0	0	0.125357	0.29359	0.473581	0	0.115031	0.228531
Camellia_sinensis_newGene_13973	0.554142	0	0.482103	0.448365	0.534122	0	0	0	0.185068	0	0.319886	0.242638
Camellia_sinensis_newGene_13976	8.79309	10.2239	14.4568	15.1285	17.1222	16.5683	7.25188	8.87507	9.9892	11.1558	12.7735	9.85889
Camellia_sinensis_newGene_13978	0.430872	0.473786	0.5078	0.347918	0.358205	0.272729	0.562321	0.585216	0	0.584769	0.387591	0.543475
Camellia_sinensis_newGene_13985	0.292528	0.382366	0.596138	0.502843	0.345954	0.418601	0.778955	0.568967	0.907818	0.258098	0.285228	0.341248
Camellia_sinensis_newGene_13988	2.21928	2.33968	2.28249	1.82478	1.74642	2.07821	1.79974	2.00481	1.7898	1.77656	2.01708	2.22506
Camellia_sinensis_newGene_1399	18.2145	17.0564	17.4503	12.6459	12.7121	13.0986	18.5208	19.4672	18.5672	29.282	24.8919	29.5675
Camellia_sinensis_newGene_13990	4.6429	3.38535	3.23031	0.22802	0.179314	0.143585	3.5341	3.7254	3.06445	1.24795	1.62262	2.0263
Camellia_sinensis_newGene_13994	1.21206	1.06992	1.38176	0.953649	1.05448	0.865846	1.05914	0.94266	1.40919	1.78461	1.75912	1.49846
Camellia_sinensis_newGene_13996	0.133247	0.325087	0.207087	1.24874	2.14249	1.37018	0.152736	0.408513	0.138512	0.120677	0.279987	0.127245
Camellia_sinensis_newGene_13997	1.62917	2.107	1.67818	0.946839	0.977882	1.46559	1.45466	1.29665	1.06913	1.62942	1.98828	1.71263
Camellia_sinensis_newGene_140	0.085082	0.163081	0.256873	0	0.340949	0.162687	0.911477	0.412702	0.868562	0.17641	0.06511	0.128411
Camellia_sinensis_newGene_1400	5.25594	4.39533	5.97799	2.79723	3.18245	3.08814	7.42136	6.81511	5.06372	3.75416	2.86641	3.14017
Camellia_sinensis_newGene_14001	0	0.00487	0	0	0	0	3e-06	1.18509	0	0.000449	0	0
Camellia_sinensis_newGene_14008	15.7738	15.0333	16.1163	21.5467	24.5877	22.3744	17.6436	20.6971	18.3518	14.259	14.3664	12.2599
Camellia_sinensis_newGene_14011	0	0	0	0	0	0	0	0	1.54223	0	0	0
Camellia_sinensis_newGene_14013	0.572254	0.606732	0.531362	0.968409	0.948634	0.933041	0.767396	0.582443	0.582717	0.368773	0.338945	0.28073
Camellia_sinensis_newGene_14023	0	0.568966	1.14747	0.202993	0.221151	0	0.556019	0.243824	0.202113	0.439958	0.912833	0
Camellia_sinensis_newGene_14035	7.5149	7.60723	7.0596	7.53339	8.04079	6.54004	5.76102	8.62584	6.88948	7.1096	8.2931	7.29537
Camellia_sinensis_newGene_1404	17.5648	16.7857	20.4343	18.7575	19.4647	19.3457	16.8536	16.3471	16.9776	15.1993	13.6905	15.5752
Camellia_sinensis_newGene_14040	0.846443	0.884233	1.21785	1.06277	1.23118	1.51791	0.960309	0.558962	1.36322	0.822881	0.935474	1.14962
Camellia_sinensis_newGene_14041	2.85188	1.2468	0	23.9533	17.8605	0.898928	0	0.214589	2.48067	7.64207	0.342305	9.90531
Camellia_sinensis_newGene_14044	0.691708	0.677126	0.717675	0	0.163616	0	0.388134	0.805585	0	0.230575	0	0
Camellia_sinensis_newGene_1405	3.69	5.77261	4.16444	6.06362	5.17431	4.12342	4.46917	4.6485	3.98726	6.18155	5.36667	4.94269
Camellia_sinensis_newGene_14053	0.350818	0.165089	0.387368	0.986883	0.808713	0.780223	0.132043	0.240179	0.362142	0.716818	0.906804	0.373475
Camellia_sinensis_newGene_14054	0.392653	0.083628	0.462959	0.325303	0.239446	1.01726	0.209485	0.217316	0.139251	0.410186	0.340507	0.258356
Camellia_sinensis_newGene_14056	0.325563	0.517705	0.768887	1.02097	1.01259	0.793292	0.63307	0.519419	0.412048	0.245068	0.419644	0.282838
Camellia_sinensis_newGene_14057	10.0884	13.9142	11.5533	14.4049	15.5731	17.0354	8.49642	9.46104	9.70303	7.84803	7.51413	5.62449
Camellia_sinensis_newGene_14058	12.4756	12.4307	12.2711	4.22689	4.44381	4.79975	8.54566	9.71229	9.81357	12.1229	13.1077	13.5036
Camellia_sinensis_newGene_14063	0.488688	0.604592	0.707399	0.467206	0.263703	0	0	0.425885	0	0.7632	0.489868	0.886216
Camellia_sinensis_newGene_14066	0	0	0	0	0	0	0.063354	0.184994	0	0	0.46496	0.152345
Camellia_sinensis_newGene_14069	1.43883	1.62618	1.89272	2.73961	2.84279	2.66299	1.92604	1.68194	1.40008	0.266981	1.08393	1.21556
Camellia_sinensis_newGene_14070	2.59624	2.29045	2.54641	0.135265	0.048879	0.423467	2.03768	2.05536	2.48337	3.15884	2.01365	3.23061
Camellia_sinensis_newGene_14074	0.869272	0.726525	1.39208	0.549885	0.665809	0.6058	0.592212	0.581541	0.553654	0.485319	0.571734	0.395209
Camellia_sinensis_newGene_14080	0.17071	0.203837	0.129156	0.586595	0.378663	0.118174	0.462439	0.223264	0.230068	0.148833	0.044567	0.099361
Camellia_sinensis_newGene_14084	0	0	0	0	0	0	0.512393	0	0	0	0	0
Camellia_sinensis_newGene_1409	3.5985	1.97278	1.48655	1.97035	1.26212	0.735425	0.726515	2.40571	1.18602	1.93916	1.67228	1.52374
Camellia_sinensis_newGene_14092	1.40002	0	0.890914	0.758772	1.08432	2.46314	1.38847	0	0	0	0	1.07815
Camellia_sinensis_newGene_14105	0	0	0	0	0.550514	0.427832	0	0	0	0	0	0
Camellia_sinensis_newGene_14107	0.240036	0.107149	0	0.233326	0.227311	0.532476	0.312964	0.167116	0.79959	0.164678	0.149182	0.101505
Camellia_sinensis_newGene_14111	1.46349	0	1.04137	5.41716	4.17208	4.93037	1.74167	1.60637	1.61565	1.44808	2.45908	4.48025
Camellia_sinensis_newGene_14117	0	0	0.29884	0	0.429592	0	0.086827	0.858264	0.570293	0.712338	0	0
Camellia_sinensis_newGene_1412	0.236906	0.285513	0.264176	0.284274	0.240385	0.276001	0	0	0.281949	0.136818	0.166618	0.383905
Camellia_sinensis_newGene_14120	0	0	0.944381	1.32091	0.428942	0	0.498986	0.360513	0.830322	0.668839	1.09846	0.092755
Camellia_sinensis_newGene_14124	0.4925	0.783126	0.704457	0.315056	0	0.365422	0.44259	0.386851	0.341555	0.354711	0.465125	0.292545
Camellia_sinensis_newGene_14132	0.742309	0.554058	1.20078	2.1524	1.76044	2.05504	0.302306	0.664111	5.36088	2.01155	0.936429	0.656072
Camellia_sinensis_newGene_1414	0	0.046745	0.064518	0.365636	0.891326	0.611466	0	0.047505	0.083646	0.390082	0.315269	0.37025
Camellia_sinensis_newGene_14143	0	0	0.835945	0	0.717234	0	0.927023	0.787812	0.440508	0	0	0.367785
Camellia_sinensis_newGene_14144	0.475952	0.205716	0	0.591713	1.7842	0.346997	0.437433	0.615422	0	0.200941	0	0
Camellia_sinensis_newGene_14145	2.20559	1.83523	1.99995	1.23969	0	1.04725	3.38808	2.93282	2.87815	1.90732	0.969656	0
Camellia_sinensis_newGene_14148	0	0	0	0	0	1.46352	0	0	0	0	0	0
Camellia_sinensis_newGene_14159	4.52721	5.05267	5.93812	7.59908	8.1172	8.06415	7.6935	4.62065	4.9677	2.49884	4.36084	5.16119
Camellia_sinensis_newGene_14160	2.60439	3.33992	3.64867	8.18356	7.86331	7.49674	3.94729	3.15085	3.32997	4.28505	3.65514	5.25934
Camellia_sinensis_newGene_14161	0.584653	0.662185	1.09431	1.39458	1.31548	1.16549	1.44323	1.19412	0.397787	0.568515	0.614175	1.7361
Camellia_sinensis_newGene_14162	0.458959	0.625033	0.236249	0.571844	0.868343	0.790274	0.739498	0.799287	1.25988	0.843776	0.806166	0.431541
Camellia_sinensis_newGene_14166	3.26459	3.75192	3.78881	2.02368	2.08084	1.92608	4.77718	4.91589	4.01513	4.8536	4.04675	3.68261
Camellia_sinensis_newGene_14167	0.111716	0	0	0	0.067902	0	0.232429	0.210912	0.461437	0.102192	0.314921	0.19411
Camellia_sinensis_newGene_14171	0.006487	0.804043	0.205498	0.672779	0.885399	0.082477	0.459735	0.241015	0.330209	0.534299	0.51387	0.606297
Camellia_sinensis_newGene_14175	2.12058	1.33109	1.86019	1.09307	1.11518	0.683804	1.25798	1.69726	1.21356	1.22301	0.5475	1.47557
Camellia_sinensis_newGene_14179	0.366579	0.38316	0.449863	0.46185	0.3516	0.404286	0.120508	0.26451	0.684424	0.365808	0.275239	0.332559
Camellia_sinensis_newGene_14180	0	0	0	0	0	0.603235	0	0	0	0	0	0
Camellia_sinensis_newGene_14185	1.01342	0.729219	1.27989	1.44518	1.21383	1.1673	0.863986	0.563507	0.961599	1.09034	0.918765	0.608627
Camellia_sinensis_newGene_14197	6.14606	5.39161	1.89397	4.7608	4.29178	4.26416	5.34826	2.52351	5.14569	6.44541	7.33107	4.35897
Camellia_sinensis_newGene_14201	0.148725	0.368875	0	0.382055	1.1543	0.792149	0.16252	0.093853	0.329414	0.238305	0.308639	0.365832
Camellia_sinensis_newGene_14205	0.253357	0.323888	0.252056	0.235125	0.059771	0.324389	0.900209	0.466299	0.713913	0.300024	0.468534	0.331316
Camellia_sinensis_newGene_14207	3.61791	3.80691	4.26516	4.2253	3.94904	4.30194	3.53911	4.25967	3.56796	3.04182	3.37667	3.09879
Camellia_sinensis_newGene_1421	0.552171	0.342321	0.689853	0.235365	0.28616	0.57128	0.420031	1.50096	0.552934	0.380099	0.213691	0.226941
Camellia_sinensis_newGene_14213	2.12525	3.30734	2.71596	3.50754	2.97298	4.55671	2.16203	5.22957	3.47164	3.15487	4.95684	3.31188
Camellia_sinensis_newGene_14219	6.32991	5.44958	5.95928	6.92877	6.09259	7.12014	6.73371	7.12329	5.90711	8.67963	6.1154	7.68353
Camellia_sinensis_newGene_14230	0	0.431255	0	0	0.198383	0.319039	0	0	0	0	0.491466	0.252142
Camellia_sinensis_newGene_14232	0.758773	0.701208	0.374859	0.710355	0.151448	0.309628	0.433944	0.338483	0.309394	0.235973	0.711189	0.804245
Camellia_sinensis_newGene_14243	13.2844	15.3136	15.3499	18.3101	18.9535	18.5479	13.4961	12.6256	12.0559	16.6783	16.6426	16.1705
Camellia_sinensis_newGene_14244	1.60583	1.42884	1.42522	2.91607	3.08164	2.43205	1.21726	1.48302	1.30168	1.29434	1.56953	1.77639
Camellia_sinensis_newGene_14252	0.613028	0.452656	0.537152	0.627257	0.675878	0.910686	0.429366	0.564711	0.541482	0.443982	0.502519	0.451197
Camellia_sinensis_newGene_14253	0.436137	0.481203	0.571281	0.856821	0.734852	0.866929	0.545022	0.546934	0.49374	0.531243	0.656522	0.240647
Camellia_sinensis_newGene_14255	0	0.093127	0.180067	0.516278	0.556409	0	0	0.382388	0	0.24605	0	0.479561
Camellia_sinensis_newGene_14257	2.66548	2.44148	1.68716	2.40074	2.74143	3.08948	2.59634	2.40099	2.0952	3.18394	2.66345	2.68836
Camellia_sinensis_newGene_14259	1.74508	1.57738	1.50673	1.85641	1.68692	1.645	1.64501	1.68289	1.43725	1.46279	2.01849	1.75669
Camellia_sinensis_newGene_14263	0.032931	0	0.197115	0.492601	0.50714	0.409673	0	0	0.125116	0.138732	0.204304	0.208253
Camellia_sinensis_newGene_14264	0.110606	0.11913	0.463016	0.823597	1.49687	0.872679	0.158609	0.222256	0.36257	0.868647	0.92861	1.01064
Camellia_sinensis_newGene_14265	0	0	0	0.297491	0.536571	1.10047	0.054324	0	0.07525	0.232249	0.123504	0.159577
Camellia_sinensis_newGene_14271	1.14535	1.80665	2.154	1.12239	0.967637	1.05792	2.54373	2.20771	1.83346	0.43414	0.32753	0.57163
Camellia_sinensis_newGene_14273	2.67948	2.6323	2.67361	2.11949	1.76458	2.74351	2.17507	1.95567	3.48126	2.15983	2.2124	2.07426
Camellia_sinensis_newGene_14274	14.5271	14.8759	16.0406	31.1311	33.5108	35.0585	16.8201	17.7373	18.0587	16.5584	17.3352	18.4173
Camellia_sinensis_newGene_14278	1.24129	1.03492	0.758866	0.754723	1.58441	1.31111	1.38864	0.803901	1.56085	1.02926	1.72154	1.30045
Camellia_sinensis_newGene_14279	2.35811	0.94729	1.50196	0.957112	1.92305	1.11478	0.953296	0.800908	0.706043	1.07211	0.809114	0.583912
Camellia_sinensis_newGene_14282	1.84986	1.85086	1.90203	1.81129	1.45237	1.80086	1.70382	1.1477	1.56677	0.925565	1.40046	1.0956
Camellia_sinensis_newGene_14286	0.653256	0.43	0.459759	0.205405	0	0.1292	0	0	0.036313	0.118457	0.187743	0.394136
Camellia_sinensis_newGene_14290	2.20728	2.03319	3.00596	1.80929	1.14848	2.0305	2.81414	2.60475	3.47305	1.15822	2.57267	2.31972
Camellia_sinensis_newGene_14291	8.40212	8.11306	7.88643	8.24389	8.12507	7.07344	13.9279	10.3233	6.45475	8.84611	7.05571	5.98863
Camellia_sinensis_newGene_1430	0	0	0.393112	0	0	0	0.833131	0.797069	0.720914	0.197665	0	0
Camellia_sinensis_newGene_14300	1.0783	0.947391	0.852866	0.443097	0	0.348998	1.11006	0.812933	0.752688	0.513665	0.579503	0.181255
Camellia_sinensis_newGene_14302	1.56439	1.46122	1.66391	1.53964	1.49625	1.99992	2.04827	1.73043	1.52954	1.32736	1.74807	1.65439
Camellia_sinensis_newGene_14303	2.43441	2.00993	2.0723	1.83261	1.15058	1.6482	2.31039	2.11828	2.49223	1.88377	2.58961	2.16078
Camellia_sinensis_newGene_14308	24.9225	1.23067	27.1339	61.5868	68.9353	66.27	0.798363	1.49552	26.2988	41.8176	44.8431	38.7523
Camellia_sinensis_newGene_1431	0.514087	0.250191	0.044219	0.228134	0	0.121227	0.411337	0.66195	0	0	0.239264	0.115282
Camellia_sinensis_newGene_14312	2.25687	2.00627	2.71888	1.69605	0.798815	1.60143	2.0699	1.67016	1.2612	2.17266	2.67814	1.6208
Camellia_sinensis_newGene_14314	6.6996	6.61379	6.979	5.45909	5.6879	6.11906	6.79484	8.96214	7.81004	7.32613	8.50967	8.26409
Camellia_sinensis_newGene_14318	2.85821	3.8673	2.96028	6.20333	5.71316	6.2628	3.44185	3.92877	3.55116	2.74973	3.35207	3.36089
Camellia_sinensis_newGene_14319	0.262192	0.569786	0.752287	4.02341	2.58069	2.83901	0.847071	0.898148	1.05447	0.893184	1.97345	2.2394
Camellia_sinensis_newGene_14324	3.48692	3.71621	3.28994	3.45062	3.03875	3.34215	3.77813	3.31498	2.87251	4.92205	4.63948	4.19979
Camellia_sinensis_newGene_14325	16.8827	15.6356	16.0801	11.0476	10.2088	11.2751	15.5512	15.9241	17.839	13.7375	11.6326	13.644
Camellia_sinensis_newGene_14326	2.51644	0	3.48238	0	0.452248	0	0	0	0.510215	1.38954	0	0
Camellia_sinensis_newGene_14332	0.182993	0.487975	0.155631	0.997149	0.183016	0.287371	0.366697	0.398001	0.612212	0.247372	0.557368	0.447424
Camellia_sinensis_newGene_14333	2.725	2.33944	3.69215	0.347674	2.47577	2.38406	0.884272	0.99688	0.884467	3.59315	2.28723	3.35203
Camellia_sinensis_newGene_14340	3.4968	3.71385	4.23422	4.16765	3.89385	4.17013	4.72765	4.91885	4.89605	3.03894	3.38199	3.6394
Camellia_sinensis_newGene_14358	0.11564	0	0.345845	1.02352	0.688323	0.193355	0	0	0	0	0.138736	0.438487
Camellia_sinensis_newGene_14359	2.70671	2.08619	2.39663	2.1774	2.81758	2.48814	3.23197	3.43261	2.74926	2.34353	2.58787	2.40794
Camellia_sinensis_newGene_14361	0.334565	0.587517	0.234567	1.57287	1.35086	1.49103	0.112178	0.235133	0.120166	0.552879	0.62603	0.257118
Camellia_sinensis_newGene_14365	0.568676	0.853434	0.692502	0.398218	0.244984	0.261736	0.462388	1.02783	0.493234	0.431527	1.0866	0.988081
Camellia_sinensis_newGene_14366	11.732	11.7433	10.1197	49.7157	51.4745	50.9439	14.2264	14.578	13.5736	12.972	13.3161	12.4466
Camellia_sinensis_newGene_14367	1.03086	1.30795	1.37427	0.551245	0.670092	0.528004	1.02341	1.21697	1.07598	1.76394	1.66592	1.73774
Camellia_sinensis_newGene_14379	2.77231	2.52933	1.90658	6.34381	3.25944	5.52893	2.90346	1.68584	2.52111	2.25679	2.17035	1.87315
Camellia_sinensis_newGene_14383	3.17334	4.03622	3.76023	3.98345	4.35354	4.26725	3.31268	2.98553	3.02303	2.8552	2.51743	2.83766
Camellia_sinensis_newGene_14388	6.91287	6.8618	7.04376	10.5098	11.3149	10.9	7.00234	7.24185	7.2287	11.9462	11.5484	10.7424
Camellia_sinensis_newGene_1439	8.10294	10.0607	8.89	14.2017	13.0588	13.4862	10.5577	8.60959	8.33074	9.77577	9.10514	11.2193
Camellia_sinensis_newGene_14391	6.63587	0.146534	0	2.48839	0	5.6765	0	2.21884	0	0.07767	6.06988	7.19781
Camellia_sinensis_newGene_14398	0.084739	0	0.19567	0.962178	0.259012	0.727391	0.059954	0.213661	0.094524	0.231683	0.272603	0.048752
Camellia_sinensis_newGene_1440	0.562375	0.095393	0	0.194585	0.225424	0.35525	0	0	0.730929	0.393251	0	0
Camellia_sinensis_newGene_14401	0.613922	2.7019	0.704944	0.336143	1.54379	0.455659	0.239786	0.774776	1.85085	0.917694	1.79819	0.175523
Camellia_sinensis_newGene_14403	0.055638	0.174514	0.350419	0.339352	0.180198	0.245804	0.327017	0.277294	0.331811	0.53063	0.148203	0.658465
Camellia_sinensis_newGene_14412	2.34154	2.14403	2.47189	5.18742	5.67157	4.97546	3.3423	3.43559	4.20519	3.56184	4.65057	3.02693
Camellia_sinensis_newGene_14416	18.1837	15.815	16.7307	30.1471	32.3829	32.0943	18.9965	18.5286	19.4581	20.9202	19.9789	22.7419
Camellia_sinensis_newGene_14417	21.5268	22.7029	21.4975	38.1967	39.5459	39.243	22.0255	22.238	22.6371	24.2729	24.7474	23.3349
Camellia_sinensis_newGene_14418	31.9833	29.8176	28.779	46.9986	51.9553	48.5403	30.5918	33.4102	30.4949	25.7419	26.988	27.7273
Camellia_sinensis_newGene_14428	3.38873	3.45979	3.2295	3.35775	3.25884	2.75309	2.21483	2.73744	2.73557	3.15923	2.2512	1.73637
Camellia_sinensis_newGene_1443	3.41211	3.28271	2.52299	6.57728	6.05676	6.81491	1.52199	2.56253	1.92626	4.00879	3.93687	3.6599
Camellia_sinensis_newGene_14443	5.34625	5.27766	4.58676	2.81771	2.56599	3.35649	4.32673	5.37389	4.55009	3.23142	3.31442	3.72841
Camellia_sinensis_newGene_14458	0	0	0	0	0	0	0	1.09652	0	0	0	0.554821
Camellia_sinensis_newGene_1447	0.752911	0.602926	0.312383	0.373381	0.448302	0.681364	1.06681	1.13376	0.854248	0.198116	0.526229	0.53568
Camellia_sinensis_newGene_14471	0.15361	0.083115	0.405071	0.381852	0.292878	0.371809	0.05398	0.945485	0.206685	0.127176	0.147265	0.174399
Camellia_sinensis_newGene_14477	0.182998	1.05773	0.943299	1.5147	0	1.36687	0.731128	1.22796	0.969361	0.520321	0.890667	1.13642
Camellia_sinensis_newGene_14478	0.330654	0.061022	0.095792	0.261155	0.181407	0.192867	0.570621	0.150599	0.682687	0.325104	0.152443	0
Camellia_sinensis_newGene_14479	1.28963	0.758308	0.382354	4.07657	4.131	5.33216	1.09665	0.857947	1.05213	1.24131	1.23529	0.757779
Camellia_sinensis_newGene_14480	3.76779	2.98292	2.87098	13.2942	17.1888	14.6682	3.34883	2.66106	3.0632	4.95088	4.1311	3.9095
Camellia_sinensis_newGene_14481	0.104985	0	0.098537	0.318272	0.671786	0.276277	0.228447	0	0.081317	0.315102	0	0.279141
Camellia_sinensis_newGene_14482	1.78674	1.67793	1.55628	7.72217	8.09127	8.36532	1.56725	2.18768	1.41304	2.57985	2.1804	2.15416
Camellia_sinensis_newGene_14483	0.390074	0.585949	0.581574	1.31551	0.915539	1.2848	0.423316	0.443519	0.358723	0.32666	0.619409	0.516582
Camellia_sinensis_newGene_14486	6.05657	5.25817	4.70687	7.02626	6.20972	6.97104	8.31156	8.40172	5.76593	5.68312	5.95552	7.20965
Camellia_sinensis_newGene_14487	0.275372	0.125585	0.291704	0.651031	0.494109	0.149589	0.176807	0.207531	0.331366	0.186971	0.350174	0.132679
Camellia_sinensis_newGene_1449	0.38906	0.547854	0.439867	0.464174	0.439278	0.130164	0.10459	0.106623	0.20483	0.069982	0.329126	0.494374
Camellia_sinensis_newGene_14495	1.5705	2.2057	1.49454	0.239752	0.478217	0.54456	1.2031	1.78559	1.34314	1.11709	2.57721	1.39392
Camellia_sinensis_newGene_14496	0.250702	0.175302	0.084915	2.57996	3.25354	2.66807	0.087426	0.191517	0.098589	0.128264	0.242577	0.199462
Camellia_sinensis_newGene_14497	0.284332	0.410722	0.270075	0.319832	0.083304	0.14481	0	0.348541	0.105822	0.533456	0.04196	0.19223
Camellia_sinensis_newGene_1450	0.449576	0.672674	0.764431	0.517494	0.353877	0.228941	0.650482	0.419834	0.197328	0.409153	0.480631	0.300546
Camellia_sinensis_newGene_14501	0	0.125756	0.182996	0.235459	0.19603	0.270907	0.226569	0.298075	0.160947	0	0	0.071495
Camellia_sinensis_newGene_14504	0	0	0	0.142206	0.08709	0.069219	0.092469	0.161257	0	0.310523	0.493315	0.568869
Camellia_sinensis_newGene_14510	0.603312	0.551677	1.29895	1.43972	0.48207	0.916035	1.02763	1.75597	1.0538	1.23477	0.571099	0.851499
Camellia_sinensis_newGene_14520	0	0	0	0	0.648334	0.687623	0	0.145199	0.656242	0	0	0
Camellia_sinensis_newGene_14523	1.80495	2.04768	2.80414	2.54669	2.10272	2.36191	1.41021	1.94385	1.93469	2.94707	2.49978	3.13203
Camellia_sinensis_newGene_14524	37.1437	38.5761	41.5939	30.54	32.3506	30.2817	53.5891	53.2722	43.7447	27.6851	28.3293	31.302
Camellia_sinensis_newGene_1453	0	0	0	1.36137	1.3317	1.57801	0	0	0	0	0	0
Camellia_sinensis_newGene_14533	0.784439	0	0.245098	1.1613	0.055698	1.3293	0.092787	0.525555	0.59753	0.476581	0.554094	0.492823
Camellia_sinensis_newGene_14538	8.11464	7.63314	9.53158	7.3266	6.45374	7.01012	5.83726	7.06103	6.45379	9.92495	9.75591	9.99654
Camellia_sinensis_newGene_1454	0	0	0	0.590412	0.6439	1.1157	0	0	0	0	0	0
Camellia_sinensis_newGene_14540	1.03902	0.830624	2.46804	1.63063	1.63448	0.95228	1.45586	1.28445	1.00526	2.56	2.80077	2.78753
Camellia_sinensis_newGene_14541	1.07841	0.749076	1.20989	0.098861	0.157808	0.921088	0.715504	1.22338	3.7702	1.4989	0.473679	0.584391
Camellia_sinensis_newGene_14547	0.128885	0.058497	0.186719	0.020665	0.340349	0.094505	0	0.109992	0.59027	0.056761	0.069933	0.067656
Camellia_sinensis_newGene_14549	2.82388	3.75612	3.64447	1.01099	2.13727	1.65444	2.98218	2.6585	2.59223	1.28285	2.30219	2.05099
Camellia_sinensis_newGene_14550	7.4048	7.49607	6.28131	3.02824	3.52029	3.38735	6.1427	6.01753	6.16611	7.97126	8.14334	8.13478
Camellia_sinensis_newGene_14551	0.459441	1.2455	1.25697	0.361866	0.386145	0.963614	1.38646	1.30957	2.1513	0.474278	0.518067	1.02717
Camellia_sinensis_newGene_14553	2.10405	1.5833	3.02764	0.392461	0.471279	0.64145	2.10423	2.77922	1.66771	0.566601	0.148763	0.607529
Camellia_sinensis_newGene_14556	1.8356	0.932462	2.07118	2.30249	1.69815	1.51794	1.69982	1.70275	0.848347	1.44279	1.5409	0.906347
Camellia_sinensis_newGene_14558	1.18819	1.62992	1.92425	2.17046	1.51315	1.92928	1.10892	1.14216	1.16188	1.02778	1.60334	1.29327
Camellia_sinensis_newGene_14577	3.85508	2.70844	2.994	1.39882	1.73842	1.6399	3.90435	3.58476	3.82288	2.73362	2.72795	2.38849
Camellia_sinensis_newGene_14581	2.35269	2.96212	2.73992	3.31076	1.90459	1.59873	2.59848	2.75976	2.69954	1.95683	1.79657	1.86119
Camellia_sinensis_newGene_14584	1.55122	1.84746	2.34652	1.41227	2.07339	2.80189	0.980111	1.4734	1.6395	2.13034	3.12234	2.96242
Camellia_sinensis_newGene_14585	0.505221	0.474722	0.129611	0.546428	0.694648	0.063623	0.188599	0.713428	0.658826	0.239786	0.626481	0.368763
Camellia_sinensis_newGene_14586	1.82895	1.84662	2.84156	2.52267	1.91071	2.11517	1.36294	1.54305	2.19493	1.71857	1.51229	2.55646
Camellia_sinensis_newGene_14587	0.727586	0.869725	1.54838	0.772654	0.882404	0.888626	0.722351	0.807077	1.0598	1.12915	0.504824	0.891736
Camellia_sinensis_newGene_14590	0.014513	0.404304	0.208012	0.51176	0.422602	0.085231	0.23886	0.013846	0.194472	0.158103	0.013211	0.106049
Camellia_sinensis_newGene_14592	0.386192	0.494343	0	0.742447	0.791161	0.608121	0	0.410441	0.641877	0.622586	0.854634	0.37768
Camellia_sinensis_newGene_14600	0.516984	0.781362	0.176308	0.224565	0.54303	1.15127	0.092346	0.825224	0.514989	0.267091	0.556115	0.302217
Camellia_sinensis_newGene_14603	0	0	0	0.283247	0.585529	0.680905	0	0	0	0	0	0
Camellia_sinensis_newGene_14605	0	0	0	4.90475	5.81169	3.48622	0	0	0	0	0.152337	0
Camellia_sinensis_newGene_14609	1.7156	0.629491	0	0	0	0	0	0	0	0	0.489068	0
Camellia_sinensis_newGene_14612	2.11444	2.6598	4.22153	3.98982	3.97524	4.60186	2.1381	2.85459	2.20498	1.93132	2.1621	1.42549
Camellia_sinensis_newGene_14617	0.429848	0.784665	1.20683	0.667001	0.610817	0.293375	0.770142	0.833376	0.131277	0.508702	0.251228	0.482502
Camellia_sinensis_newGene_14622	6.92363	5.44531	5.95782	7.56952	7.83301	7.18752	7.28779	6.79629	5.94314	5.52764	8.22581	6.76264
Camellia_sinensis_newGene_14625	2.10486	1.87573	2.01482	1.4911	1.47601	1.85654	2.47314	1.66376	1.4818	1.41216	1.67742	1.18012
Camellia_sinensis_newGene_14626	0	1.28929	1.03074	3.13241	1.02484	1.10404	1.55079	1.0701	0.659539	0.727001	1.13132	0.787506
Camellia_sinensis_newGene_14627	5.02591	5.39652	4.8784	0.341765	0.928858	0.6629	6.55687	6.11005	8.02735	1.25013	0.720747	0.859599
Camellia_sinensis_newGene_14628	2.10552	2.68943	2.23433	2.67423	2.68418	2.81954	2.17784	2.1896	2.25345	2.09079	1.92937	3.24603
Camellia_sinensis_newGene_14631	0	0	0	0	0	3.78001	0	0	0	0	0	0
Camellia_sinensis_newGene_14632	1.29137	0.113497	0.375863	0.898184	0.837501	0.52939	0.274224	0.242197	0.423525	0.836815	0.245162	0.229036
Camellia_sinensis_newGene_14636	0.515094	0.649796	0.398383	0.289388	0.224834	0.299537	0.367685	0.421059	0.024053	0.501865	0.685122	0.288882
Camellia_sinensis_newGene_14637	0.55034	0.145124	0.368447	0.702014	0.201958	0.234784	0.170535	0.450349	0.312598	0.431239	0.122094	0.43472
Camellia_sinensis_newGene_14647	0.893143	0	0	0.742363	0	0.053249	0	0.871923	1.35541	1.21857	0.865473	0.498578
Camellia_sinensis_newGene_14648	0	0	0	0	0.159498	0.373138	0	0.099284	0.087033	0.134996	0.46044	0
Camellia_sinensis_newGene_14654	0	0	0	0	0	0	0.552771	0	0.421497	0	0.748047	0
Camellia_sinensis_newGene_14656	5.05028	4.57938	4.03313	3.74587	3.8369	3.714	4.49405	6.40972	7.88351	4.0313	3.61241	3.9172
Camellia_sinensis_newGene_14658	2.87795	2.5528	2.03143	1.73216	1.51046	1.47751	1.35513	0.971513	1.40194	1.27965	1.43532	1.51465
Camellia_sinensis_newGene_14660	1.13274	0.683021	1.1245	1.17353	1.14682	0.843009	0.932042	0.469019	0.634279	0.779056	0.580124	0.636101
Camellia_sinensis_newGene_14662	1.27872	0.918137	0.733659	1.27503	1.16519	1.25516	1.21125	1.21378	1.35142	0.239579	0.09357	0.175655
Camellia_sinensis_newGene_14663	3.51299	3.57793	3.14088	3.50684	3.21109	3.98129	3.95934	3.39901	4.21083	2.33775	1.78446	2.48346
Camellia_sinensis_newGene_14665	2.40324	1.27462	1.72925	2.97735	0.499799	6.79962	0.368723	1.36628	1.15665	3.52422	0.809911	0.062165
Camellia_sinensis_newGene_14671	3.56295	3.93651	3.37826	4.71353	5.83121	5.29207	4.64591	3.7355	4.20944	3.47455	3.06231	3.10552
Camellia_sinensis_newGene_14672	1.74339	0.481902	0.140795	2.74837	3.29184	1.40464	1.7865	2.03956	0.746422	1.43944	1.51218	1.09346
Camellia_sinensis_newGene_14675	0.739025	0.911818	0.491623	0.319968	0.54063	0.368657	0.936399	0.814746	1.1532	0.270415	0.169876	0.323912
Camellia_sinensis_newGene_14679	0.61496	0	0	0.863801	0.466087	0.607398	0	0	0	0	0.499969	0.208005
Camellia_sinensis_newGene_14683	51.3005	53.5888	58.6361	52.215	51.3869	56.9804	49.9966	46.5779	47.782	59.4065	57.0542	57.1152
Camellia_sinensis_newGene_14685	24.957	23.5787	23.0682	80.5917	80.405	83.7562	23.4515	27.8676	27.0821	30.9896	29.6221	31.0862
Camellia_sinensis_newGene_14686	0.795743	0	0.876105	1.02948	1.04344	0.647776	0.714382	0.751931	0.522576	1.81228	0.465664	0.715401
Camellia_sinensis_newGene_14688	0	0.242868	0	0.449471	0.875306	0.588183	0.139427	0.184808	0.235015	0.282284	0.577145	0.214657
Camellia_sinensis_newGene_14690	1.56037	2.10072	1.35962	1.33932	0.649462	1.29477	2.81376	1.56136	1.81773	0.41788	0.526941	0.17753
Camellia_sinensis_newGene_14691	0	0	0.190942	0.126141	0	0.174747	0.541762	0	0	0.300027	0	0.27349
Camellia_sinensis_newGene_14693	13.4521	9.68376	11.4396	11.7352	13.2462	12.0317	11.6379	12.0355	12.2763	12.0975	11.1925	10.5164
Camellia_sinensis_newGene_14695	0.156003	0.276119	0.122542	1.60743	1.71237	1.72054	0.145984	0.197839	0.145242	0.231271	0.292475	0.319742
Camellia_sinensis_newGene_14697	13.8922	13.7306	14.9269	18.0586	17.3608	17.7749	15.5058	14.2811	12.2026	15.0189	15.5684	15.2095
Camellia_sinensis_newGene_14698	0	0	0	0	0.679311	0.438932	0	0	0	0	0	0
Camellia_sinensis_newGene_147	0	0.177406	0.073579	0.050971	0.242242	0	0	0	0.674785	0	0	0
Camellia_sinensis_newGene_14705	2.58875	2.69568	2.3034	2.75626	1.8925	2.47833	2.62646	2.17911	3.24193	2.35677	3.27221	2.78497
Camellia_sinensis_newGene_14713	0.44628	0.747586	0.423194	0.588726	0.661335	0.781652	0.810098	0.874133	0.531687	0.397521	0.499513	0.510591
Camellia_sinensis_newGene_14719	8.18041	6.42922	7.58144	6.94929	6.60853	7.25095	10.6976	7.61058	9.72047	6.28364	7.86725	9.21742
Camellia_sinensis_newGene_14720	0.256029	0.330818	0.54114	0.64422	0.876565	0.445076	0.332198	0.274753	0.932189	0.465959	0.532999	0.333718
Camellia_sinensis_newGene_14721	0.293301	0.677585	0.663078	1.86021	2.0539	1.95103	0.506162	0.394603	0.661199	0.753319	0.695537	0.474269
Camellia_sinensis_newGene_14732	0.13679	0.225461	0	0.082072	0.148833	0.109694	0.250931	0.349195	0.146916	0.06246	0.145415	0.415049
Camellia_sinensis_newGene_14733	2.60746	2.41622	3.29527	3.3143	2.78355	2.87842	2.11746	1.82507	2.08617	2.4017	2.52609	2.87859
Camellia_sinensis_newGene_14734	3.56907	2.99745	3.15613	4.06292	4.63349	4.0654	4.17566	3.70881	2.99106	3.5718	3.07981	2.99462
Camellia_sinensis_newGene_14735	2.45181	1.75771	3.23023	2.99559	2.12654	2.22684	3.0504	2.28063	1.95643	2.14507	1.80367	1.94782
Camellia_sinensis_newGene_14736	1.04507	0.768461	0.980403	0.807881	0.901343	0.968187	1.09968	1.15594	1.24548	1.27512	1.05996	0.871564
Camellia_sinensis_newGene_14742	10.7028	11.0047	11.3357	13.3476	12.8732	14.6806	11.0992	10.7828	10.3443	9.98932	9.85355	8.99896
Camellia_sinensis_newGene_14743	0	0	0.273504	0.194682	0.919332	0.208776	0	0	0.264376	0	0.086848	0.547525
Camellia_sinensis_newGene_14751	0	0.176755	0	2.65678	1.88593	2.8893	0	0	0	0	0	0.20136
Camellia_sinensis_newGene_14753	0	0.253271	0	0.251765	0	0	0	0	0.206875	0	0.637569	0.149224
Camellia_sinensis_newGene_14755	1.44413	0.908004	0.889991	1.0224	1.56271	1.06981	0.848443	1.10683	1.09284	0.790422	0.828934	1.51988
Camellia_sinensis_newGene_14756	0.873031	0.878853	0.815487	0.802602	0.567619	0.501566	1.57831	1.33703	1.42969	0.502047	0.665892	0.477778
Camellia_sinensis_newGene_1476	3.99774	2.1008	3.35364	2.11938	1.61832	2.47298	5.35055	3.66575	3.28722	4.3712	4.36388	4.3018
Camellia_sinensis_newGene_14772	0.692901	0.290665	0.63939	0	0	0	0	0.181068	0.432302	0.44288	0	0.36908
Camellia_sinensis_newGene_14789	4.46891	5.36387	6.18687	11.3152	10.8133	9.78885	4.78141	5.64228	4.79748	6.27376	5.05999	6.18374
Camellia_sinensis_newGene_14791	1.08242	1.34729	1.58396	0.696918	0.813994	1.01028	0.921519	0.988437	1.65329	1.41092	1.32489	1.41207
Camellia_sinensis_newGene_14795	0.092233	0.291781	0.09471	0.122971	0	0.227789	0.263874	0.415355	0.088551	0.057201	0.151734	0.349867
Camellia_sinensis_newGene_14799	2.46442	2.62262	2.60793	2.48073	2.80804	2.45138	3.44769	3.4413	3.43837	2.14542	2.25513	2.31657
Camellia_sinensis_newGene_14800	1.7721	1.09639	0.803725	1.58282	2.12334	2.08488	1.61938	1.63163	1.06532	0.923365	1.28185	1.44232
Camellia_sinensis_newGene_14803	0.222655	0	0.145927	4.26524	3.99385	5.13563	0	0	0	0	0	0.457912
Camellia_sinensis_newGene_14805	0.201009	0.236928	0.409687	0.507502	0.157528	0.570877	0.160695	0.347939	0.459731	0.33251	0.329477	0.236141
Camellia_sinensis_newGene_14810	0.473814	0	0.164772	0.244617	0.745932	0.887766	0	0.34304	0.218359	0.48531	0.434257	0.567457
Camellia_sinensis_newGene_14812	5.87711	6.90366	6.14436	1.45675	2.28681	0.954393	8.79972	8.26674	6.99593	2.94634	4.11432	3.14572
Camellia_sinensis_newGene_14813	0	0.229306	0	0.22306	0.360238	0.113633	0	0	0.713881	0.296009	0	0.321562
Camellia_sinensis_newGene_14814	0.677037	0.402556	0.249736	0.41482	0.750424	0.373815	0.209743	0.530828	0.845546	0.244602	0.185524	0.284716
Camellia_sinensis_newGene_14819	0.054776	0	0.055125	0.12525	0.224431	0.103055	0.230601	0.231046	0.045673	0	0	0.616112
Camellia_sinensis_newGene_14820	0.659641	1.23004	2.02968	0.121986	0.578456	0.430104	1.56274	1.34321	1.5098	1.0757	0.762073	0.370303
Camellia_sinensis_newGene_14822	0	0.662559	0	0	0	0	0	0.473985	0	0	0	0
Camellia_sinensis_newGene_1483	3.26915	3.26028	3.44155	4.93368	4.52969	4.19403	4.59231	5.75302	4.84906	2.92078	3.53441	2.71382
Camellia_sinensis_newGene_14831	0.415942	0.273431	0.328218	0.771772	0.586389	0.638924	0.087586	0.083018	0.285026	0.408348	0.351825	0.21404
Camellia_sinensis_newGene_14835	0.250528	0.278512	0	0	0	0	0	0	0	0.319179	0.168882	0.407309
Camellia_sinensis_newGene_14838	1.04449	0.609097	0	0	0.054589	0	0	0	0	1.14239	0.741165	1.74244
Camellia_sinensis_newGene_1484	0.141675	0.264467	0.142578	0	0	0.145792	0	0	0	0.831362	0	0.174435
Camellia_sinensis_newGene_14842	1.02694	1.21068	0.609404	0.477686	0.449219	0.416346	1.35294	0.918641	0.809668	0.935299	0.597643	0.531665
Camellia_sinensis_newGene_14843	5.06053	3.3233	5.822	3.89555	7.57042	5.9082	6.55113	5.12424	4.31854	2.75412	2.88113	4.18735
Camellia_sinensis_newGene_14853	1.43525	2.3174	2.1809	0	0.218827	0.502318	1.23847	1.45128	1.58481	0.546839	0.848671	0.453375
Camellia_sinensis_newGene_14854	1.73599	1.83599	2.2465	0.677353	0.246752	0.127997	1.09485	1.38543	1.07571	0.862713	0.852623	1.37033
Camellia_sinensis_newGene_14856	1.12527	1.47687	1.19183	0.91349	0.922609	0.940124	1.12323	1.15026	0.972976	0.533494	0.509638	0.721977
Camellia_sinensis_newGene_14859	1.00524	1.13328	1.35132	1.08078	1.47609	1.3024	1.1175	0.657606	0.789064	0.824527	0.650125	1.0363
Camellia_sinensis_newGene_14864	0.38275	0.632589	0.191285	0.155214	0.158559	0.150654	0.964815	1.3548	1.42625	0	0.915366	0.065097
Camellia_sinensis_newGene_14865	0.524932	0.877109	0.553107	1.24969	1.5307	0.816368	0.805095	0.791374	0.955588	0.507259	0.27314	0.272686
Camellia_sinensis_newGene_14868	0.657498	0.854487	0	1.41635	0.788266	1.6365	0.548226	0.961581	0.456532	0.726193	0.286629	0.453521
Camellia_sinensis_newGene_14884	0	0.466157	3.04558	0	0.843649	0.890097	0.560037	1.27655	0.965245	0	0	0
Camellia_sinensis_newGene_14885	0	0	0.023057	0.064184	0.454505	0.635359	0.278659	0.112084	0.161695	0.213709	0.799432	0.567414
Camellia_sinensis_newGene_14886	16.9568	18.5313	15.0803	17.3542	18.5597	19.1758	18.21	15.6196	19.2568	17.8468	14.1769	15.0532
Camellia_sinensis_newGene_14888	0.262093	0.422363	0.653069	0.184813	0	0.151974	0.702836	0.323867	0.177656	0.452246	0.566208	0.416017
Camellia_sinensis_newGene_14899	0.557006	0.664849	0.529575	0.366784	0.596173	0.220252	0.679556	0.28595	0.852537	0.747871	0.549203	0.486283
Camellia_sinensis_newGene_14902	2.6989	4.03478	3.46094	10.5182	3.69849	4.25966	4.19435	4.66161	4.19716	2.51437	0	0.639312
Camellia_sinensis_newGene_14903	3.11205	3.12382	2.67967	4.69895	4.83778	5.32272	2.87226	2.77435	2.87771	3.5586	3.14378	3.28487
Camellia_sinensis_newGene_14907	111.022	110.303	109.22	62.4114	60.4239	56.6231	110.376	111.692	106.177	105.236	100.126	51.6844
Camellia_sinensis_newGene_14908	12.3871	11.9702	13.7351	9.05002	7.85629	10.5187	13.9553	13.9551	12.4755	10.3817	11.4667	11.0965
Camellia_sinensis_newGene_14909	0.691821	0.701486	0.278837	0.23116	0.086497	0.245395	0.641902	0.234823	0.751223	0.580477	0.249469	0.559334
Camellia_sinensis_newGene_14913	151.409	57.5342	90.395	235.826	182.844	91.3567	116.322	110.514	160.97	160.592	122.364	228.056
Camellia_sinensis_newGene_14915	1.06675	0.422519	0.539231	0.712889	0.783083	0.621786	0.77634	0.579215	0.85422	0.856462	0.640826	1.61729
Camellia_sinensis_newGene_14916	0.206355	0	0.069377	0.407358	0.305462	0.450437	0.145832	0.367961	0.114962	0.575656	0.264358	0.244915
Camellia_sinensis_newGene_1492	0.930528	0.183142	0.124313	0	0	0.389446	0.104734	0.780954	0.653486	0.08847	0	0.684686
Camellia_sinensis_newGene_14920	13.4559	12.5417	10.4134	25.752	25.2505	26.4056	14.1545	15.0115	13.6419	11.8269	10.8899	10.7681
Camellia_sinensis_newGene_14922	49.1821	46.5261	47.6645	36.7275	34.3461	36.0546	47.5788	46.771	44.5216	46.6496	47.6757	47.0777
Camellia_sinensis_newGene_14923	0.805017	0.951932	0.539798	0.407725	0.541877	0.162387	1.00675	0.459757	0.664339	0.639103	0.493544	0.408318
Camellia_sinensis_newGene_14925	0.094355	0.189815	0.196504	0.570639	0.18562	0.068792	0.145143	0.723874	0.199366	0.114961	0	0.261517
Camellia_sinensis_newGene_1493	0	0	0	0	0.437108	0.124889	0.12778	0	0	0	0	0
Camellia_sinensis_newGene_14931	2.15512	2.48453	2.65008	4.20859	4.46479	3.94185	2.22988	2.18795	2.49639	3.84112	4.18536	3.86882
Camellia_sinensis_newGene_14936	6.09957	7.28943	8.8617	9.96212	11.4204	11.0049	6.68121	5.62824	6.35436	6.74638	6.54742	7.7041
Camellia_sinensis_newGene_1494	0.193899	0.604448	1.2275	0.414613	0.080789	0	0.954039	1.45345	1.12329	0	0.189472	0.156372
Camellia_sinensis_newGene_14946	0.002225	0	0.006648	0	0.426593	0.081667	0	0	0	0	0.221277	0
Camellia_sinensis_newGene_14960	8.34556	7.66817	7.83701	7.702	8.72181	8.2582	7.16725	7.69553	7.59719	7.65386	7.03068	6.9193
Camellia_sinensis_newGene_14963	37.1206	33.2169	34.8127	39.7479	40.1183	43.8959	32.3209	33.7336	32.0497	32.4916	31.5008	32.455
Camellia_sinensis_newGene_14966	0.376454	0.060983	0.239806	0.6535	0.513689	0.447498	0.142875	0.178551	0.412159	0.488261	0.404322	0.330995
Camellia_sinensis_newGene_14967	12.5752	12.2786	13.8973	22.242	22.0379	20.485	11.0647	12.0421	12.2864	12.746	10.956	10.8476
Camellia_sinensis_newGene_1497	0.419155	0.640602	0.204921	0.131848	0.576144	0.304569	0.580119	0.339581	0.33383	0.192859	0.203894	0.689444
Camellia_sinensis_newGene_14970	6.30154	3.08512	6.69426	6.9389	3.59032	1.69068	8.35661	1.72092	5.04463	9.0246	3.09062	10.5859
Camellia_sinensis_newGene_14971	0.579759	0.406799	0.236066	0.290075	0.21837	0	0.810411	0.710129	0.157861	0.098681	0.223055	0
Camellia_sinensis_newGene_14972	0	0	0	0.485389	0	0	0	0	0	0	0	0
Camellia_sinensis_newGene_14979	0.175533	0	0	0.235275	0.237919	0	0.182567	0	0	0	0.875309	0
Camellia_sinensis_newGene_14988	10.5122	11.5272	9.73781	9.11393	9.28839	8.83193	7.28785	6.99324	7.02059	9.30517	10.9372	9.74058
Camellia_sinensis_newGene_14989	0.533148	0.679546	0.6492	1.24174	1.53476	1.05092	0.562151	0.811914	0.497074	0.626751	0.407771	0.484658
Camellia_sinensis_newGene_1499	4.20395	4.59076	5.087	5.2877	4.53955	5.10445	2.77145	3.71326	4.54067	3.85623	3.43147	3.09818
Camellia_sinensis_newGene_14992	1.01753	0.847748	0.898939	0.85889	0	0.60828	0	0	0.883374	0.711257	0.735452	0.946403
Camellia_sinensis_newGene_14993	5.97509	5.45547	4.60998	1.83597	1.8275	1.36517	3.31425	4.35734	3.63734	3.69469	2.5857	2.92634
Camellia_sinensis_newGene_14994	0.813731	0.724411	0.520337	1.47694	1.55329	2.52563	0.593863	0.813826	0.456579	0.998039	0.675676	0.860465
Camellia_sinensis_newGene_150	0.601062	0	0.67412	0.442611	0.357724	0.838112	0.865312	1.08566	0.167409	0.723409	0.27522	0.66914
Camellia_sinensis_newGene_1500	0.88811	1.14642	0.566925	0.806766	0.184961	0.356272	1.60593	1.07404	1.14914	0.426233	0.94974	0.878069
Camellia_sinensis_newGene_15002	0	0	0	0.455555	0	0	0	0	0	0	0	0
Camellia_sinensis_newGene_15018	2.80126	2.71778	3.16833	52.9679	55.1537	56.0377	2.23123	2.15291	2.47792	18.4616	18.1275	19.5687
Camellia_sinensis_newGene_15019	0.237392	0.358176	0.475302	8.31473	8.65669	8.56972	0.240435	0.158801	0.175192	2.01993	1.56809	2.32528
Camellia_sinensis_newGene_15024	0.792631	0.541455	0.863966	0.494959	0.404097	0.805282	1.40774	0.713602	0.977922	0.416134	0.630039	0.306379
Camellia_sinensis_newGene_15027	3.69993	4.4373	5.84308	4.05292	3.56624	3.94222	5.03909	5.3441	4.55331	2.85556	3.14018	3.14417
Camellia_sinensis_newGene_15030	0.727252	0.519304	0.776195	0.128416	0.07345	0.127663	0.248553	0.226377	0.09965	0.270226	0.249085	0.129446
Camellia_sinensis_newGene_15033	0.818661	1.03363	1.41196	0.493094	0.689883	0.857106	0.614934	1.38578	0.646377	0.833303	0.812708	0.725359
Camellia_sinensis_newGene_15046	0.221586	1.23358	0.941868	0.622446	0.90208	0.63503	0.370123	0.541701	0.137256	1.11453	1.15325	1.46546
Camellia_sinensis_newGene_15071	6.6071	7.06519	6.07787	6.90088	5.71089	7.29844	5.19454	5.05094	5.0014	5.9137	4.68072	4.62013
Camellia_sinensis_newGene_15074	0.200677	0.089945	0.033622	0.638285	0.811758	0.454157	0.174355	0.203577	0.069643	0.107267	0.32068	0.15906
Camellia_sinensis_newGene_15078	0	0	0	1.5403	1.65733	2.13562	0	0	0	0.445684	0.802223	0.541197
Camellia_sinensis_newGene_15082	1.17095	1.16608	0.345714	0.126817	0.110026	0.209066	0.620375	0.582931	0.507348	0.380457	0.668388	0.611525
Camellia_sinensis_newGene_15084	0.405083	0	0.457109	0	0.655467	0.292917	0.215451	1.29677	0	0	0	0
Camellia_sinensis_newGene_15085	0.202217	0	0.303637	0.310997	0.489374	0.277515	0.148246	0.244539	0	0	0	0.486934
Camellia_sinensis_newGene_15088	3.09904	3.68838	3.60788	3.35154	3.23317	3.06595	3.70365	3.1104	5.32509	5.26687	4.65873	4.32583
Camellia_sinensis_newGene_1509	0.204813	1.05684	0.412238	0.220075	0.247307	0.207017	0.16194	0.678283	0.085388	0.515216	0.245441	0.088967
Camellia_sinensis_newGene_15091	6.1075	5.997	6.12639	1.85489	1.98096	1.65956	3.28745	4.07034	4.20196	2.49533	2.54667	2.70247
Camellia_sinensis_newGene_15095	0.398489	0.718703	0.432183	0.156084	0.632118	0.088086	0.524459	0.662024	0.481229	0.465955	0.802144	0.192259
Camellia_sinensis_newGene_151	0.22543	1.09481	0.536455	1.07455	0.302103	0.508592	0.311105	1.01049	0.437008	0.094544	0.326908	0.298365
Camellia_sinensis_newGene_15103	0.493979	0.407631	0.294837	1.74651	1.68071	1.75644	0.598772	0.436365	0.486855	1.55396	1.11097	0.662202
Camellia_sinensis_newGene_15105	3.03744	3.48704	3.24367	2.38187	2.14414	2.41074	3.86062	3.07101	3.93679	3.37947	3.65866	3.75155
Camellia_sinensis_newGene_15107	0.409285	0.343036	0.527417	0.908759	0.88062	1.31793	0.345891	0.522111	0.102395	0.479016	0.442657	0.501146
Camellia_sinensis_newGene_15110	4.63941	3.90529	3.72555	5.67108	6.44109	5.31191	3.60814	3.7413	3.59327	6.72417	6.30223	5.80243
Camellia_sinensis_newGene_15111	3.92778	4.38021	3.74081	5.13248	4.48489	5.28582	3.49832	2.98459	3.29782	4.48544	5.06076	4.10175
Camellia_sinensis_newGene_15121	2.75492	2.16873	2.44886	2.29378	3.08095	2.24801	2.1306	1.99102	1.5484	2.06373	2.58798	1.95147
Camellia_sinensis_newGene_15122	3.03262	2.15496	2.47928	2.86084	2.72887	2.25687	3.09215	2.03952	1.69011	1.4306	1.07866	1.51277
Camellia_sinensis_newGene_15127	0.309571	0.7475	0.631726	0	0	0	1.20774	1.10149	1.37871	0	0	0
Camellia_sinensis_newGene_15136	0.944743	0.783549	0.637431	0.027013	0.112293	0	0.59348	0.793109	0.465067	2.16521	0.560905	0.832405
Camellia_sinensis_newGene_15137	0.295324	0.362543	0.184399	0.13188	0.990356	0.385067	0.583918	0.638772	1.02143	1.41647	0.170151	0.694509
Camellia_sinensis_newGene_15138	0.043897	0.878663	0.028787	0.607283	0.339961	0.407875	1.19094	0.824633	0.485075	0.39105	0.904616	0.51228
Camellia_sinensis_newGene_15139	0	0.215858	0	0.352813	0.128526	0.432677	0.201502	0.31727	0.315966	0	0	0.187994
Camellia_sinensis_newGene_1514	0.136542	0.386164	0	0	0	0	0	0.517276	0.569256	0	0	0.041243
Camellia_sinensis_newGene_15140	0.452329	0.600491	0.452623	0.150697	0.216483	0.190058	0.356332	0.248999	0.250365	0.174746	0.02993	0.381792
Camellia_sinensis_newGene_15142	0.384738	0.559255	0.589672	0.236882	0.06038	0.186012	0.182202	0.186979	0.394662	0.068307	0.490461	0.169286
Camellia_sinensis_newGene_15147	1.3568	1.10116	1.05527	1.2393	1.43873	0.608839	0.813824	0.88601	1.46523	1.18706	0.829388	0.992533
Camellia_sinensis_newGene_15148	0	0.078716	0.126046	0.393344	0.647982	0.613918	0.043573	0.118622	0.139245	0.300207	0.0335	0
Camellia_sinensis_newGene_15149	17.8386	17.3929	15.0515	10.4183	10.8934	10.9817	20.8092	19.0504	19.2266	13.6773	13.932	13.4817
Camellia_sinensis_newGene_15154	17.5869	21.2579	23.4627	18.3882	17.8447	19.8582	26.3472	26.5546	24.1209	18.1077	19.3921	17.8942
Camellia_sinensis_newGene_15156	0.612218	0	0.124211	0.306347	0.095682	0	0	0	0.102914	0.125052	0	0
Camellia_sinensis_newGene_15158	43.3646	38.0438	41.1787	52.5594	41.8062	50.0111	46.7788	48.2081	45.0999	34.2095	37.1013	31.8365
Camellia_sinensis_newGene_15160	0	0	0.347903	0	0	0	0	0.307405	0	0	0.448535	0
Camellia_sinensis_newGene_15167	74.2418	75.4875	74.5144	45.258	46.6728	45.6919	76.5046	78.3618	75.2076	75.8787	73.9188	74.3793
Camellia_sinensis_newGene_15177	0.692676	1.5662	0.792975	0.427434	0.241035	0.757113	0.889147	0.390807	1.10424	1.07272	0.996104	1.05027
Camellia_sinensis_newGene_1518	4.89086	5.55915	4.79791	3.86566	3.52505	3.92337	5.69997	5.5778	6.12813	3.39003	3.28557	2.97048
Camellia_sinensis_newGene_15180	0	0	0.223082	0.544338	1.05276	0.063807	0	0.498874	0.711745	0.172082	0	0.222113
Camellia_sinensis_newGene_15183	1.07085	0	0.903563	0	0.348795	0.203667	0	0.699776	0.304716	1.06555	0.42562	0.08052
Camellia_sinensis_newGene_15184	1.16932	1.16736	0.889552	1.28703	1.02847	0.942029	1.02822	0.793681	1.10185	1.02509	1.78751	1.87614
Camellia_sinensis_newGene_15192	13.3356	10.3061	9.5999	10.3798	9.13377	9.7012	12.7977	13.4321	14.1752	12.8387	10.484	13.7895
Camellia_sinensis_newGene_15193	8.72051	7.85438	7.19855	7.97619	8.97978	8.55996	6.77312	7.95863	7.8091	5.04684	6.1221	6.16112
Camellia_sinensis_newGene_15196	0	0	0	0.527584	0.580974	0.648008	0.05721	0	0	0.09023	0	0
Camellia_sinensis_newGene_15198	3.56663	4.24216	0.088164	5.89739	0.151521	4.49783	0	1.23836	3.74939	0.090995	4.20161	4.51053
Camellia_sinensis_newGene_15199	1.95443	1.6026	1.46907	6.72114	7.51504	7.00129	0.053399	0.274163	0.345573	1.03334	1.4325	1.37878
Camellia_sinensis_newGene_15202	7.25285	6.07825	6.23936	2.43698	1.7346	1.34293	3.7358	4.19921	3.84571	3.86999	2.72321	2.77078
Camellia_sinensis_newGene_15208	0.540061	0.476791	0.279913	0.838992	0.450369	0.529568	0.168897	0.429807	0.33015	0.425949	0.388314	0.411585
Camellia_sinensis_newGene_1521	1.27142	1.17234	0.969349	3.49255	3.19758	2.96059	0.911767	1.20414	1.31486	1.86358	1.70094	1.85519
Camellia_sinensis_newGene_15217	0	0	0	0.187206	0.177481	0.554874	0	0	0	0	0	0
Camellia_sinensis_newGene_1522	0.503013	0.552769	0.697797	0	0	0	0.163779	0.290499	0.505104	0.717206	0.30396	0.594227
Camellia_sinensis_newGene_15220	7.95015	7.59279	9.24564	13.5988	14.4248	15.7571	8.89413	8.28205	8.49451	7.30946	7.46296	6.15137
Camellia_sinensis_newGene_15226	0.483636	0.448616	0.89505	0.395008	0.590004	0.211489	0	0	0.584868	0.20296	0.679045	0
Camellia_sinensis_newGene_15228	0.446621	0.554804	0.582456	0.016144	0.076744	0.045558	1.10823	0.689442	1.15426	0.120253	0.017706	0.080381
Camellia_sinensis_newGene_15231	0	0.104083	0	0.248874	0.177935	0.202906	0.152609	0.067643	0.259381	0.292239	0.06939	0.128452
Camellia_sinensis_newGene_15243	1.47632	2.40784	2.57069	0	0	0	0	0	0	0	0	0
Camellia_sinensis_newGene_15249	0.665439	0.647047	0.448221	0.475323	0.619076	0.815639	0.648394	0.38927	0.636762	0.61138	0.610384	0.74709
Camellia_sinensis_newGene_15253	0	0	0	0	0	0	0	0.445177	0	0	0	0.199863
Camellia_sinensis_newGene_15255	1.98151	2.16687	2.42443	1.41437	1.78669	1.84131	2.04094	1.69855	2.14965	1.61827	1.75658	0.845301
Camellia_sinensis_newGene_15259	0.531968	0.601042	0.369215	0.451197	0.819803	0.151904	0.349407	0.410453	0.340965	0.315991	0.230643	0.300467
Camellia_sinensis_newGene_15260	0.170982	0	0	0.651874	0.201537	0.309719	0	0	0.342244	0	0.287794	0.355439
Camellia_sinensis_newGene_15262	0	0.188858	0.068307	0.707919	0.253881	0.142011	0.109761	0	0.07127	0.123169	0.229474	0.190462
Camellia_sinensis_newGene_15270	18.2237	19.7969	19.4016	24.0156	24.2744	25.0011	20.072	18.3197	20.0251	25.4	26.5391	26.135
Camellia_sinensis_newGene_15272	0.238193	0.134961	0.153912	0.208499	0.238925	0.408323	0.105165	0.273852	0.286826	0.033444	0.107382	0.073654
Camellia_sinensis_newGene_15284	5.3355	6.56029	4.46772	4.11386	4.80624	4.27374	6.16296	6.30488	6.26419	6.4759	6.58968	7.36972
Camellia_sinensis_newGene_15291	0.366169	0.251496	0.320226	0.450844	0.16706	0.266299	0.524693	0.323566	0.429377	0.06286	0.100686	0.141122
Camellia_sinensis_newGene_15292	0.355236	0.627472	0.616875	1.36801	0.922917	1.009	1.47569	1.02815	0.988145	1.05113	0.734109	0.167055
Camellia_sinensis_newGene_15296	1.2882	1.49007	1.16015	1.70588	1.70143	1.60867	0.655991	1.03877	0.997479	2.45043	2.09786	1.96236
Camellia_sinensis_newGene_1530	0	0	0	0.591057	0	0	0	0	0	0	0	0
Camellia_sinensis_newGene_15315	1.09221	0.962344	0.485989	1.48488	1.44943	1.34375	0.694787	0.765546	0.611983	1.13915	1.1313	0.798879
Camellia_sinensis_newGene_15316	0.676836	0	0	0.294319	0.36147	0.170983	0	0	0	0	0.79991	0
Camellia_sinensis_newGene_15317	1.98364	1.5051	2.4198	1.51463	2.57341	2.5232	1.20345	1.32093	2.31169	1.16915	0.972153	1.63834
Camellia_sinensis_newGene_15319	1.83484	1.07889	1.99772	0.438984	0.906977	0.372357	1.41885	1.59615	1.8203	1.2671	1.34359	1.62675
Camellia_sinensis_newGene_15323	0.921705	0.132219	0.474109	0.10095	0.19983	0.185927	0.378792	0.331483	0	0.150889	0.294643	0.237023
Camellia_sinensis_newGene_15330	101.427	96.223	95.2032	252.562	252.102	265.925	105.615	102.558	105.755	146.494	141.843	141.012
Camellia_sinensis_newGene_15331	0.656343	0.738723	0.500202	0.609595	0.563665	1.39896	0.217242	0.20733	0.150964	0.765278	0.908315	0.829624
Camellia_sinensis_newGene_15332	0.141321	0.266453	0	0.454952	0.299678	0.483203	0.370735	0.596542	0.613567	0.129272	0.501263	0.223185
Camellia_sinensis_newGene_15334	0.629269	0	0.279552	0.323742	0	0.316645	1.21222	0.120218	0.355021	0	0	0.242725
Camellia_sinensis_newGene_15336	11.6635	12.1426	24.1038	23.084	21.9511	24.6172	14.7436	13.7446	14.8415	22.9487	13.5206	12.3096
Camellia_sinensis_newGene_1534	1.02194	0.728075	1.14777	1.95717	2.6792	2.25077	0.982501	0.930063	0.902809	0.797219	1.219	0.774504
Camellia_sinensis_newGene_15340	0.539095	0.53695	0.761493	0.335689	0.595543	0.657897	0.596716	0.602143	0.610295	0.56776	0.549791	0.67262
Camellia_sinensis_newGene_15341	0.517193	1.0221	0.176306	2.58447	6.06785	0.460167	0.664231	1.81924	0.368987	0.932767	0.009812	0.062725
Camellia_sinensis_newGene_15343	49.4261	45.7554	47.6282	109.186	110.219	108.385	41.5838	42.2366	40.847	44.854	44.759	46.1737
Camellia_sinensis_newGene_15344	4.59405	3.49273	4.65208	19.7617	12.9603	19.9702	3.99896	5.63869	4.95911	3.52025	4.64971	4.85608
Camellia_sinensis_newGene_1535	0.254252	0.420988	0.160643	1.66152	1.90901	1.49579	0.108486	0.232272	0.075172	0.26399	0.302216	0.089313
Camellia_sinensis_newGene_15352	11.3925	11.8082	10.3258	5.88216	8.08019	7.91821	9.87712	13.1979	11.847	11.5426	9.86253	9.56877
Camellia_sinensis_newGene_15354	1.43969	0.974575	1.6998	0.724849	0	0.175406	1.12605	1.4037	1.88695	0.770575	1.10407	0.506491
Camellia_sinensis_newGene_15355	1.19682	1.14022	1.46082	1.24434	1.36557	1.15614	1.04909	1.2449	0.93408	1.69879	1.68957	0.955983
Camellia_sinensis_newGene_15356	1.28799	1.17536	1.52257	1.84575	1.37079	1.54357	0.907064	0.527737	0.646696	1.86927	1.26814	0.98333
Camellia_sinensis_newGene_15364	3.12428	0	0	0	0	0	0	0	0	0	0	0
Camellia_sinensis_newGene_15366	0	0.047208	0	0	0.792458	0	0	0	0	0	0	0
Camellia_sinensis_newGene_15375	5.77598	6.87021	6.44184	5.11395	5.53057	5.50306	6.9221	6.80896	5.99747	5.00894	4.97926	5.57557
Camellia_sinensis_newGene_15383	0.020871	0.030607	0.069293	1.37398	2.42673	2.80308	0	0.113744	0.033992	0.182882	0.225927	0.260332
Camellia_sinensis_newGene_1539	0.883278	0.939315	0.882918	0.775684	0.492555	0.540089	0.879257	0.854586	0.741703	0.668259	0.916847	0.961047
Camellia_sinensis_newGene_15391	0.789337	1.5649	0.655408	1.82638	2.84307	2.08473	0.691161	0.896862	0.943201	0.764157	0.809772	0.55522
Camellia_sinensis_newGene_15395	0	0	0	0.899098	1.73407	0.697421	0	0.055347	0	0	0	0
Camellia_sinensis_newGene_15399	1.81896	1.65982	2.52115	3.02781	2.80199	2.69432	1.41605	1.64598	1.48731	2.6846	2.36517	2.77586
Camellia_sinensis_newGene_1540	0.673095	0.76786	0.71361	0.428789	0.670002	0.739827	0.449968	0.746401	0.523557	1.12339	0.756546	0.971696
Camellia_sinensis_newGene_15408	78.3649	75.8801	83.0407	99.7826	103.454	103.927	72.1368	73.2899	71.2793	81.4384	85.993	95.464
Camellia_sinensis_newGene_15411	0	0	0.308742	0.250938	0	0	0.245773	0	0.635284	0.330699	0.337842	0.435599
Camellia_sinensis_newGene_15420	0	0	0	0	0.614515	0.453657	0	0	0	0	0	0
Camellia_sinensis_newGene_15424	0.312774	0.250071	0.105155	0.26946	0	0	0.555793	0.391554	0.451066	0.434766	0	0
Camellia_sinensis_newGene_15425	0.676878	0.424442	0.679066	0.349202	0.447782	0.094865	1.7446	1.4511	1.69736	0.314056	0.427097	0.550678
Camellia_sinensis_newGene_15432	5.03313	7.39274	5.71201	4.67943	4.36896	5.40552	6.04713	7.95657	6.46019	5.45168	5.25959	5.7084
Camellia_sinensis_newGene_15438	5.02182	4.83781	4.45034	2.78501	3.4673	2.43427	4.76247	4.70229	5.26825	3.90336	3.50837	3.43583
Camellia_sinensis_newGene_15439	1.72629	0.949446	2.20461	2.93856	2.72948	2.20445	1.25274	1.32256	1.43083	1.67119	1.8302	2.6688
Camellia_sinensis_newGene_15457	16.914	16.6265	15.8462	12.5299	12.5662	11.7513	20.096	21.1044	20.2562	16.9295	17.5932	14.7946
Camellia_sinensis_newGene_15459	0.670382	0.530715	0.578904	1.7425	1.26147	2.03956	0.315256	0.697629	0.432266	0.293795	0.595409	0.380488
Camellia_sinensis_newGene_15460	5.07394	5.27246	6.04862	8.91015	10.1248	9.373	6.16798	6.85579	5.26695	5.65405	7.5451	6.77947
Camellia_sinensis_newGene_15466	1.96621	2.50188	1.1499	1.03327	2.26878	1.57607	1.67645	1.85295	1.31713	2.52664	2.33673	2.32046
Camellia_sinensis_newGene_15468	0.423797	0.064261	0.240993	0.173797	0.318481	0.410583	0.390926	0.328781	0.304947	1.10059	0.675666	0.407801
Camellia_sinensis_newGene_15471	0.696758	0.786403	1.06393	0.757945	0.961155	0.933776	0.544253	1.17774	1.52374	1.5104	0.998011	0.808005
Camellia_sinensis_newGene_1548	0.882104	0.968802	1.11572	0.386122	0.458032	0.308545	0.774314	0.965375	1.13158	0.291147	0.428518	0.475274
Camellia_sinensis_newGene_15480	1.826	2.21143	2.16285	1.87487	3.07921	2.74704	1.46936	1.61045	2.5089	2.09889	2.05868	1.93915
Camellia_sinensis_newGene_15485	0	0.050153	0.027941	0.578859	0.406066	0.421506	0.078053	0	0.076248	0.049444	0.07098	0.128644
Camellia_sinensis_newGene_1549	3.86465	3.74172	3.14947	3.6379	4.54329	3.83487	3.21851	3.60145	2.93216	0.411035	2.66061	3.94087
Camellia_sinensis_newGene_15494	0.314385	0.438727	0.662301	1.56538	1.26216	1.27922	0.720321	0.629527	0.541789	0.460285	0.787089	0.586195
Camellia_sinensis_newGene_15499	0.993813	1.23218	0.766057	0.838059	0.840603	0.937671	1.39938	0.988853	1.36576	1.11468	1.07792	1.54952
Camellia_sinensis_newGene_15500	32.789	31.3438	31.1023	32.4033	33.0203	34.1013	31.509	33.3693	31.8659	26.3406	27.5481	28.2556
Camellia_sinensis_newGene_15503	2.01871	0.930449	0.637529	0.554613	1.21771	0.585023	1.52796	1.29881	0.871869	0.875401	0.850156	0.766206
Camellia_sinensis_newGene_15505	31.4581	27.9875	30.8527	5.05078	4.10578	5.61783	40.6645	36.2458	38.8822	22.1502	22.2329	22.6422
Camellia_sinensis_newGene_15515	1.83264	1.2113	1.85547	0.468095	1.26121	0.344842	1.90983	1.55259	1.16682	2.15567	1.03681	1.90469
Camellia_sinensis_newGene_15517	0	0.21331	0	0	0.292531	0	0	0	0.468849	0.305998	0	0.409085
Camellia_sinensis_newGene_15519	4.78672	3.20445	5.20888	4.43232	4.34956	4.78049	4.50107	4.02699	4.81716	2.92643	3.23489	4.94446
Camellia_sinensis_newGene_15529	14.7392	15.2969	15.2911	17.8782	11.7233	18.2877	16.356	16.2948	14.6107	14.7974	13.755	14.678
Camellia_sinensis_newGene_15530	11.9863	11.9867	14.8295	15.4382	11.7181	16.0761	13.3427	12.9808	14.1266	11.177	10.8026	10.1597
Camellia_sinensis_newGene_15531	7.69296	10.9405	10.0816	66.2574	63.9297	69.1077	13.1737	11.9622	13.999	12.4822	11.0463	8.96435
Camellia_sinensis_newGene_15532	0.1507	0.355004	0.209135	3.5168	2.96382	3.40046	0.401064	0.633752	0.651688	0.311839	0.368746	0.440982
Camellia_sinensis_newGene_15536	2.47889	3.1009	3.45281	3.58833	4.20008	4.08385	3.69339	3.41264	3.36544	2.28091	2.36384	2.70727
Camellia_sinensis_newGene_15538	0.378083	0.275956	0.197262	0.497873	0.489712	0.571247	0.357306	0.276765	0.325002	0.123989	0.412883	0.329634
Camellia_sinensis_newGene_15540	3.78551	3.36961	2.89498	2.61672	3.533	3.21052	3.46948	4.00691	3.7152	2.92092	3.40593	2.777
Camellia_sinensis_newGene_15542	77.1832	81.1441	77.6601	64.1144	62.6345	64.2833	77.7876	78.6225	78.9184	83.4628	85.7719	80.3782
Camellia_sinensis_newGene_15556	1.17064	0.87861	0.715754	0.583635	0.963849	1.34359	0.421541	0.395568	0.563398	0.347438	0.438466	0.188579
Camellia_sinensis_newGene_15558	0.362737	0	0.548179	0	0	0	0	0.160512	0.046455	0.05518	0.115277	0
Camellia_sinensis_newGene_15561	0.466217	0.359412	0.357993	0.445629	1.04331	0.445333	0.319165	0.156562	0.212984	0.333059	0.563212	0.500859
Camellia_sinensis_newGene_15562	5.04571	5.27057	4.59953	1.08396	1.43486	1.24242	8.79342	9.518	8.28862	1.56764	2.54467	2.81468
Camellia_sinensis_newGene_15563	2.54772	1.63751	1.66743	0.674248	1.1685	0.860159	2.03597	1.34954	1.75322	1.24084	1.62533	1.67025
Camellia_sinensis_newGene_1557	1.0136	0.95581	0.963428	0.51426	0.91676	0.932909	0.789834	0.930614	1.33614	0.686339	0.893892	1.42059
Camellia_sinensis_newGene_15572	0.277751	0.844584	0.429537	0.067151	0.326873	0	0.119353	0	0.199183	0.412865	0.213216	0.049506
Camellia_sinensis_newGene_15573	1.11491	1.68616	2.02875	2.50229	3.69861	3.52923	2.24503	2.05066	2.4879	1.77506	2.09107	2.37567
Camellia_sinensis_newGene_15575	3.43872	1.63084	1.93878	4.98622	3.97668	3.8618	1.90585	1.01234	0.832349	1.25127	1.529	2.26061
Camellia_sinensis_newGene_15576	0.38381	0.09954	0.106806	0.377418	0	0	0.529535	0.277672	0.601463	0	0.103139	0.190718
Camellia_sinensis_newGene_15578	2.94863	3.01559	3.08428	3.60591	4.21733	3.34092	2.79215	3.33515	3.08263	2.07479	1.94742	1.92095
Camellia_sinensis_newGene_15583	0.230444	0.09154	0.182402	0.300927	0.446466	0.328948	0.267532	0.152739	0.091329	0.425138	0.370305	0.410151
Camellia_sinensis_newGene_15584	0	0.231962	0.106934	0.338944	0.519936	0.456533	0.448074	0.398543	0.42627	0	0.118395	0.307401
Camellia_sinensis_newGene_15587	0.420256	0.114303	0.334543	0	0	0	0.277654	0	0.109802	0.324608	0.300806	0.079179
Camellia_sinensis_newGene_15595	0.924227	1.03545	1.63794	0.96432	1.53004	1.03535	1.76482	1.26227	1.13182	1.17995	0.793998	0.68403
Camellia_sinensis_newGene_156	4.38642	2.96491	2.04131	5.00368	8.13568	9.11204	3.34878	4.67825	2.22599	4.55949	4.17516	1.89081
Camellia_sinensis_newGene_1560	0	0.291864	0.492039	0.440195	0	0.271074	0.306555	0.443196	0.258123	0.342157	0.655077	0.166695
Camellia_sinensis_newGene_15601	8.87069	10.0187	10.0634	14.9687	13.5408	13.2215	8.95665	9.96326	10.2669	10.4873	12.7861	11.7941
Camellia_sinensis_newGene_15616	9.46745	10.7919	10.079	18.928	9.53835	11.1586	7.38567	14.2337	8.32222	7.84506	8.96793	8.87178
Camellia_sinensis_newGene_15617	16.3453	15.1151	14.9148	53.8805	47.3845	52.3843	16.7822	17.2648	16.9053	25.3161	24.8113	25.1668
Camellia_sinensis_newGene_15618	0.321416	0.537237	1.32575	0	0.307797	0.3644	0.18019	0.317048	0.184661	0.738274	0.159884	0.791348
Camellia_sinensis_newGene_15620	0.205307	0.471219	0.638726	0.91647	0.594074	0.576215	0.690381	0.750421	0.519294	0.694104	0.755956	0.432765
Camellia_sinensis_newGene_15621	0	0.198567	0.066362	0.488542	0.314661	1.06852	0.156164	0.058717	0.420605	0.054905	0.248381	0.034427
Camellia_sinensis_newGene_15630	1.54889	1.03609	0.15161	0.334262	0	0.346349	0.239984	0.234812	0.135086	0.123186	0.17583	0.261287
Camellia_sinensis_newGene_15635	0.142197	0.186734	0.475795	0	0.757343	0.501427	0.728054	0.663793	0.276815	0.328221	0.21693	0.287069
Camellia_sinensis_newGene_15642	6.47752	10.6127	5.42977	5.9474	5.62166	6.59546	5.35914	4.90066	6.81997	5.29964	10.8412	7.53197
Camellia_sinensis_newGene_15647	4.24939	3.76921	1.94158	6.72487	4.72043	4.76386	4.21631	2.79527	3.07253	2.57207	2.58851	3.17681
Camellia_sinensis_newGene_15657	0	0.534842	0.323318	0	0.415878	0.140632	0.545465	0.445768	0	0.139373	0.400543	0.248132
Camellia_sinensis_newGene_1566	0.994503	1.18923	0.727787	4.15739	2.63421	2.15997	0.642516	0.485852	0.930544	3.38652	1.23387	1.21764
Camellia_sinensis_newGene_15661	0.075433	0.082855	6.47675	0.069518	3.504	4.15867	0.235058	10.7402	0.215261	4.56458	4.59836	5.289
Camellia_sinensis_newGene_1567	0	0	0	0.416696	0	0	0	0	0	0	0	0
Camellia_sinensis_newGene_15674	0.083445	0.186814	0	0.542038	0.721785	0.420603	0.585623	1.19409	0.769654	0.28031	0	0.06005
Camellia_sinensis_newGene_15686	0.119724	0	0.184811	0	0	0.048331	0.081215	1.05386	0.572735	0	0.867849	0.354128
Camellia_sinensis_newGene_15687	1.58358	1.46208	1.54982	2.49626	1.73818	1.98822	1.86553	1.38415	1.50236	0.614589	0.768158	1.27322
Camellia_sinensis_newGene_15690	0	0.508703	0.06107	0	0	0	0	0.313614	0	0	0	0
Camellia_sinensis_newGene_15691	0.419683	0.381863	0.479555	0.070288	0.064994	0.113587	0.39324	0.225616	0.298558	0.130883	0	0
Camellia_sinensis_newGene_15696	0	1.08175	0	0.197702	0	0.397092	0	0	0	0.57755	0	0
Camellia_sinensis_newGene_15702	1.45163	1.92308	3.07228	1.01669	1.18455	2.2146	1.96618	2.6688	1.81872	1.77078	2.11708	2.90269
Camellia_sinensis_newGene_15705	0.083002	0.074591	0.099257	0.625735	0.050326	0.022588	0.062993	0.089559	0.054765	0.162141	0.0351	0.056039
Camellia_sinensis_newGene_15706	29.1086	27.8606	28.378	78.9569	76.4142	70.1725	38.0029	36.2445	38.6196	46.7404	49.9451	52.4125
Camellia_sinensis_newGene_15707	0	0	0	0.310303	0	4.69275	0	0	0	1.76693	0	0
Camellia_sinensis_newGene_15710	2.86531	3.48375	3.5528	16.3093	14.7365	13.3627	5.41936	5.99866	4.19543	4.01695	4.36805	5.01095
Camellia_sinensis_newGene_15711	25.5825	23.9098	27.1413	59.4872	60.2059	62.7702	24.0162	26.8421	22.909	29.885	28.2862	30.5368
Camellia_sinensis_newGene_15714	0.88319	0.773845	0.663488	0.740765	0.496072	0.702836	0.545827	0.743088	0.732335	0.526778	0.521842	0.373445
Camellia_sinensis_newGene_15715	14.2408	12.9967	12.8799	13.5011	13.5291	13.0909	12.5444	13.6767	13.481	13.7932	14.9473	15.4407
Camellia_sinensis_newGene_15720	0	0	0.029553	0.652554	0.478774	0.481737	0.030753	0	0	0.026862	0	0
Camellia_sinensis_newGene_15721	1.57106	1.26798	1.62252	0.820223	0.660226	0.55101	0.57109	0.795352	0.517838	1.33062	0.647304	2.13151
Camellia_sinensis_newGene_15727	4.14911	2.89878	2.81953	16.1757	17.2266	16.8015	2.44812	2.88583	2.75881	2.43181	2.36541	2.85289
Camellia_sinensis_newGene_15728	0.231127	0.335272	0.494276	0.418347	0.099367	0.687352	0.163317	0.116387	0.190003	0	0	0.255236
Camellia_sinensis_newGene_15729	0	0	0.074345	0.261824	0.630501	0.363607	0	0.017846	0	0	0.036129	0.098111
Camellia_sinensis_newGene_15730	0	0	0	0.502516	0	0.331377	0	0	0	0	0	0
Camellia_sinensis_newGene_15731	0.356473	0.467087	0.470612	0.116029	0.145779	0.022286	0.34771	0.313154	0.250929	0.327667	0.270485	0.239048
Camellia_sinensis_newGene_15733	0.550663	0.75711	0.794185	0.200183	0.346464	0.394819	0.283421	0.652742	0.565598	0.5116	0.310296	0.499972
Camellia_sinensis_newGene_15743	2.85507	3.48338	3.61366	13.7721	15.0823	12.9667	0	0	0	0	0	0
Camellia_sinensis_newGene_15746	0.497076	0.420443	0.492529	0.19621	0.248768	0.318052	0.338602	0.5096	0	0.581637	0.563251	0.383279
Camellia_sinensis_newGene_15747	0.818757	0.519702	0.927663	0.877383	0.98078	0.945644	0.507751	0.85829	1.08125	0.61855	0.389394	0.973237
Camellia_sinensis_newGene_15749	0	0.238971	0	0	0	0	0.399086	1.34867	0	0.578161	0.239801	0.43826
Camellia_sinensis_newGene_1575	0.731246	0.529754	0.748081	0.434922	0.520929	0.456539	0.399607	0.400713	0.487892	0.270259	0.378794	0.261287
Camellia_sinensis_newGene_15757	0.875877	0.612767	0.399532	0.265342	0.603835	0.438101	0.534263	0.228642	0.667321	0.749065	0.427294	0.650005
Camellia_sinensis_newGene_1576	7.54085	6.17706	6.10748	13.103	11.2436	10.6708	7.05964	7.29117	6.21089	9.10052	8.39036	8.94776
Camellia_sinensis_newGene_15762	24.4413	23.7753	25.2927	20.2333	20.0122	19.913	24.0035	23.2533	23.1006	22.9797	22.9701	24.0566
Camellia_sinensis_newGene_15763	0.443527	0.380485	0.443527	0.80396	0.330362	0.872478	0.207652	0.806883	0.194723	0.300647	0.556983	0.412558
Camellia_sinensis_newGene_15765	2.76181	2.89506	2.66567	2.60191	2.81839	3.45706	1.78092	2.53168	2.17534	2.74894	2.45292	2.87163
Camellia_sinensis_newGene_15767	3.47698	3.47785	3.38822	3.82894	3.87814	3.51228	2.21222	2.26988	2.27549	2.18136	1.61162	2.25782
Camellia_sinensis_newGene_15776	0.963177	0.964548	1.7161	0.667272	0.685452	0.93363	2.45291	2.26464	3.87069	0.468647	0.624391	0.907285
Camellia_sinensis_newGene_15777	1.02598	1.03349	1.08339	1.40927	1.35589	1.67909	1.14234	0.750518	0.971655	0.891511	0.761441	1.15611
Camellia_sinensis_newGene_15781	0	0.103426	0.412374	0.835546	0.592776	0.389712	0.720425	0	0.405724	0.204803	0.634998	0.161715
Camellia_sinensis_newGene_15782	1.16992	1.16125	0.847104	1.02664	1.27619	1.49595	0.370302	1.3338	0.884531	1.17544	0.609645	1.05072
Camellia_sinensis_newGene_1579	1.74242	1.13736	1.93777	1.62392	1.762	1.39487	1.29456	1.68054	1.83329	1.03454	1.13156	2.19861
Camellia_sinensis_newGene_15794	0.772254	0.755051	0.764746	21.2685	22.8255	21.6355	0	1.00458	0.895923	1.73712	2.17231	2.30004
Camellia_sinensis_newGene_15795	0	0	0	0.04322	0.119794	0.710186	0	0	0	0	0	0
Camellia_sinensis_newGene_15796	1.06687	0.771687	0.783975	0	0	0	0.605224	0.848145	0	0	0	0
Camellia_sinensis_newGene_15800	1.22355	0.673602	1.04581	0.091511	0.705979	0.485421	0.373479	1.07602	0.747451	1.25208	0.747195	2.31704
Camellia_sinensis_newGene_15808	0	0	0.104571	0.356382	0.564475	0.58529	0	0	0.494189	0	0.078335	0
Camellia_sinensis_newGene_1581	2.90157	2.69116	3.15337	2.57562	2.86332	2.56966	1.73241	2.06679	2.23438	2.70305	2.52541	2.50943
Camellia_sinensis_newGene_15811	7.95118	6.55604	6.56904	9.0664	8.7112	9.85051	6.62226	7.60888	6.72498	5.63652	4.91911	5.61449
Camellia_sinensis_newGene_15814	0.315821	0.479904	0.35173	0.231851	0.45624	0.386443	0	0.238652	0.10647	0.278308	0.553622	0.508982
Camellia_sinensis_newGene_15816	0.864502	1.13325	0.451792	1.62258	1.78392	1.12302	0.138351	0.788757	0.214683	0.538682	0.191755	0.277706
Camellia_sinensis_newGene_1582	0.467379	0.051752	0.6806	0.100681	0.115586	0.132864	0.248773	0.475511	0.267964	0.130073	0.271183	0.389152
Camellia_sinensis_newGene_15835	0.122612	0.179623	0	0	0.499379	0.209641	0	0.044427	0	0.564255	0.26836	0.091008
Camellia_sinensis_newGene_15841	60.8811	60.8597	63.0831	150.645	139.13	145.299	75.3828	66.7214	71.1694	79.3692	63.5333	73.561
Camellia_sinensis_newGene_15845	0.092367	0.220134	0.111177	0.234405	0.390382	0.160853	0.136326	0.145878	0.225848	0.185882	0.035421	0.144441
Camellia_sinensis_newGene_15851	0	0.187643	0.133542	0	0	0	0.559566	0.125917	0.221288	0.113746	0.063607	0
Camellia_sinensis_newGene_15852	0.100958	0	0	0.150343	0.073577	0.322813	0	0.084371	0	0.20543	0.380206	0
Camellia_sinensis_newGene_15860	16.159	15.6399	14.7184	34.3121	33.4239	33.5771	17.9793	16.0247	16.4083	18.5364	18.569	18.2032
Camellia_sinensis_newGene_15861	19.2696	19.7834	19.8593	37.7685	38.3849	39.5848	17.614	17.9667	17.6003	19.149	19.002	19.7282
Camellia_sinensis_newGene_15873	0.370186	0	0	0.113716	0.200467	0.114358	0	0.316668	0.240446	0.727933	0.303157	0.502469
Camellia_sinensis_newGene_15877	0.420514	0.199093	0.315989	0.741294	0.201713	0.345875	0.254834	0.498057	0.644899	1.28683	0.806512	0.715874
Camellia_sinensis_newGene_1588	2.64134	3.3535	2.59565	5.08028	4.57831	1.96958	1.80576	0.852067	2.10863	2.67637	3.69045	2.25103
Camellia_sinensis_newGene_15880	0.337824	0.274227	0.425113	0.909848	0.446339	0.508844	0.711101	0.882932	0.389248	0.349127	0.686538	0.73348
Camellia_sinensis_newGene_15884	1351.44	1335.95	1377.69	4079.73	4074.19	4131.93	1348.4	1365.81	1360.37	1009.54	1027.34	1063.3
Camellia_sinensis_newGene_15885	29.3766	31.1192	33.4246	21.7124	22.6866	23.9894	28.061	28.7229	26.9253	24.3459	24.5967	23.4097
Camellia_sinensis_newGene_15886	0.40039	0.594588	0.371478	0.936016	0.947604	2.67137	0.34805	0.292389	0.519897	0.711407	0.591259	0.408599
Camellia_sinensis_newGene_15887	19.7421	21.3481	20.9055	21.8516	21.7358	24.431	22.437	21.0495	19.7463	21.0424	21.7872	20.2407
Camellia_sinensis_newGene_15890	0	0.249793	0.092352	0.148887	0.498504	0	0.06599	0	0	0.335772	0.071261	0
Camellia_sinensis_newGene_15908	0.137609	0	0	0	0	0	0	0	1.05368	0	0	0
Camellia_sinensis_newGene_1591	0	0	0	0	0.246544	0	0	0.535891	0	0	0	0
Camellia_sinensis_newGene_15924	0.394123	0.864026	0.512853	0	0	0	0.441127	0.420388	0.23104	2.2803	1.28268	1.58629
Camellia_sinensis_newGene_15925	15.1687	13.9773	14.4241	6.90294	6.61307	6.915	15.9075	15.8491	16.5505	9.03444	9.92359	8.6719
Camellia_sinensis_newGene_15926	24.8899	27.6141	25.6166	37.8965	34.4757	33.6849	30.5112	29.8594	27.5941	29.9772	27.2904	29.433
Camellia_sinensis_newGene_15929	0.077732	0.183076	0	0	0.410307	0.407819	0.243374	0.246959	0.093428	0.166465	0.150537	0.161712
Camellia_sinensis_newGene_15937	7.95462	7.13731	6.75051	13.2978	12.8859	13.2651	7.95289	9.3705	5.03973	6.07055	8.71577	12.2313
Camellia_sinensis_newGene_15938	0.296737	0.510913	0.546213	1.24158	0.600305	1.15325	0.681822	0.592589	0.249559	0.490134	1.02929	0.843418
Camellia_sinensis_newGene_15942	1.86047	1.16476	1.78965	2.26022	1.71889	1.80329	1.42161	1.84024	1.76568	1.19185	1.49175	1.22093
Camellia_sinensis_newGene_15946	10.6334	12.0844	10.8521	7.30107	6.23676	7.83505	12.4405	13.6559	12.9196	11.93	14.7422	11.9494
Camellia_sinensis_newGene_15948	0	0.342916	0.345479	0.294445	0.562001	0.174641	0.361906	0.858401	0.572482	0.418003	0.500567	0.298238
Camellia_sinensis_newGene_1595	4.72036	4.81723	4.86794	0.788788	0.375299	0.467145	3.4538	3.9921	3.88242	2.18453	2.05381	1.94999
Camellia_sinensis_newGene_15953	0	0	0	0.462692	0.216	0.569229	0	0	0	0	0	0
Camellia_sinensis_newGene_15955	0.305075	0.469863	0	0.351233	0	0.433521	0.248743	0.20239	0	0.326707	0.113176	0.246396
Camellia_sinensis_newGene_15959	0.548269	0	0.069546	0.651871	0.252643	0.324915	0	0	0	0	0	0
Camellia_sinensis_newGene_1596	1.87182	2.07033	2.28614	5.71028	6.4528	6.02959	2.59004	2.60227	1.39541	4.84937	3.90135	4.05184
Camellia_sinensis_newGene_15966	0	0.538056	1.04405	0.411415	0	0.872673	0.451922	0.548732	0.964556	0	1.10209	0
Camellia_sinensis_newGene_15971	6.35444	7.33121	6.74202	10.6794	10.3957	9.37819	6.51526	6.6972	6.3626	6.65862	5.44633	6.2427
Camellia_sinensis_newGene_15982	1.30551	1.05815	0.900642	0.466083	0.249956	0.403104	1.07204	1.58157	1.80233	1.04444	0.874769	1.05868
Camellia_sinensis_newGene_15988	1.55359	1.75023	1.69875	1.5208	1.73011	1.53612	1.53548	1.61295	1.44607	1.49675	1.69858	1.23941
Camellia_sinensis_newGene_15989	1.5806	1.85833	1.54247	0.929515	0.944435	1.01715	1.48634	1.65277	1.35319	1.41045	1.7799	0.797589
Camellia_sinensis_newGene_16002	0.565094	2.28029	2.93714	3.1864	2.95047	2.08518	2.3519	2.9692	1.95081	2.91028	3.0374	2.94297
Camellia_sinensis_newGene_16003	6.69576	6.3026	7.40887	7.14414	7.32841	7.80407	7.14915	6.19297	5.54695	6.13266	6.49375	6.66317
Camellia_sinensis_newGene_16008	0.979943	0.334877	0.359071	0.946485	0.891573	0.950531	0.1661	0.224702	0.265263	0.253235	0.341052	0
Camellia_sinensis_newGene_16011	0.860902	0.617911	1.59347	0.835482	0.683474	0.804086	0.434741	0.577399	0.818031	1.06441	0.508049	0.519305
Camellia_sinensis_newGene_16012	0.752892	0.850994	0.587278	0.917108	1.17338	0.47089	0.451975	0.933375	0.540714	0.595151	0.298933	0.535591
Camellia_sinensis_newGene_16013	0	0.102482	0.109402	0.092828	0.089082	0.48598	0.339257	0.20387	0.090643	0.198222	0.208436	0
Camellia_sinensis_newGene_16023	0	1.17877	3.00076	0	0	0.039082	0.900436	1.79936	0	1.3865	2.21113	1.81488
Camellia_sinensis_newGene_16024	2.01368	2.07705	2.73832	0	0	0.073052	1.79451	2.47456	1.66512	1.00811	0.707456	0.534192
Camellia_sinensis_newGene_16027	0.722679	0.959765	1.01351	3.84976	3.36101	3.5384	0.962758	0.804479	0.913182	1.85509	2.22819	2.12399
Camellia_sinensis_newGene_16029	0.731545	1.78103	1.09224	1.81804	2.39331	2.19214	1.41477	1.4182	1.29929	1.70602	1.61058	2.29034
Camellia_sinensis_newGene_16034	26.1637	25.1055	27.4369	28.1665	28.0019	26.5472	27.5845	28.2612	30.3871	33.0552	29.1968	32.3493
Camellia_sinensis_newGene_16037	0	0	0	0	0	0	0	0.255437	1.12037	0	0	0
Camellia_sinensis_newGene_16041	7.28019	5.92268	5.97479	7.415	7.76593	7.89868	7.40483	5.95488	7.92734	5.45999	5.06926	5.69382
Camellia_sinensis_newGene_16042	2.11526	2.20911	4.67131	5.37796	7.45558	8.3506	2.68667	3.22206	2.08385	2.83427	3.84397	2.47978
Camellia_sinensis_newGene_16050	2.46948	2.36818	2.05457	2.23158	2.09467	2.24717	2.1259	2.53371	2.11697	2.00789	1.81306	1.72727
Camellia_sinensis_newGene_16054	21.2106	19.0563	23.891	16.9622	19.8569	20.9477	18.602	18.6437	19.0148	18.9081	20.1058	19.2414
Camellia_sinensis_newGene_1606	0.672359	0.624037	0.56887	0.8926	0.515033	0.92696	1.24409	0.36079	0.442244	0.649575	0.455138	1.02791
Camellia_sinensis_newGene_16064	2.25691	2.43916	2.66808	5.82899	4.24353	4.0342	3.89388	5.47172	3.81201	3.24245	3.02308	3.00283
Camellia_sinensis_newGene_16070	0	0	0	0	0.951946	0	0	0	0	0	0	0
Camellia_sinensis_newGene_16073	1.46808	1.67355	1.56409	1.42288	1.46932	1.59991	2.09918	3.15681	2.61206	0.601662	0.826593	0.469583
Camellia_sinensis_newGene_16077	1.30002	1.03118	1.15819	2.40878	2.12708	1.60463	0.794852	0.694859	0.682103	1.84741	1.2387	1.16316
Camellia_sinensis_newGene_16078	11.1483	11.4255	12.3129	12.8587	12.1685	12.9714	13.7436	12.9362	14.2142	11.2774	10.5775	12.0049
Camellia_sinensis_newGene_16084	1.4555	0.604705	0.710399	0.900143	0.6628	0.702207	0.323632	0.494206	1.0189	0.651369	0.67801	0.628218
Camellia_sinensis_newGene_16092	0.650014	0.2934	0.420898	0.337328	0.358729	0.210049	1.0051	0.523125	0.671001	0.699889	0.272333	0.508462
Camellia_sinensis_newGene_16093	0	0.154788	0	0.168193	0.164431	0.188969	0	0.119476	0	0	0	0
Camellia_sinensis_newGene_16100	0.364575	0.254402	0.210682	0.450625	0.087057	0.802508	0.634519	0.194881	0.382882	0.134429	0.122316	0.158656
Camellia_sinensis_newGene_16104	7.17442	6.10249	6.92509	7.559	6.45658	7.19796	7.5454	5.60886	6.28235	6.68185	7.30601	7.58066
Camellia_sinensis_newGene_16113	0	0	0	0	0	0.113142	0	0.392294	0.449679	0	0	0.121559
Camellia_sinensis_newGene_1612	0	0	0	1.22844	1.36492	1.65566	0	0	0	0	0	0
Camellia_sinensis_newGene_16124	0.592735	0.284213	0.986459	0.067195	0.393427	0.583672	0.408129	0.690075	0.497882	0.287895	0.2448	0.510669
Camellia_sinensis_newGene_16125	1.48751	1.29102	1.21762	1.10285	1.05353	0.885385	1.49573	1.46509	1.44477	0.98541	0.770176	0.98326
Camellia_sinensis_newGene_16126	0.611979	0.696745	0.520817	2.41194	2.28565	2.42938	0.194551	0.588468	0.241758	0.588247	0.30707	0.533451
Camellia_sinensis_newGene_16128	3.89824	4.13689	4.03785	3.70075	2.02989	2.21272	4.79727	4.27042	4.06825	5.20076	3.90812	4.38164
Camellia_sinensis_newGene_1613	0.10933	0.080499	0.257804	0.584548	0.15524	0.411541	0.090021	0.485239	0.355057	0.558669	0.081863	0.222061
Camellia_sinensis_newGene_16139	2595.53	2658.47	2651.89	17.2694	19.2307	19.6776	2743.76	2679.54	2641.28	1789.63	1749.34	1710.47
Camellia_sinensis_newGene_1614	1.1453	0.930211	1.20731	0.832545	0.898723	1.21984	1.59571	0.783	1.02711	1.2304	1.33082	1.32947
Camellia_sinensis_newGene_16141	25.1152	23.1734	24.5173	21.7676	22.6423	24.8086	28.804	27.9478	26.6251	21.2744	22.3982	20.3391
Camellia_sinensis_newGene_16144	0.138876	0.263443	0.257718	0.075108	0.500614	0.390308	0	0.382015	0.474146	0.139706	0.20762	0.208979
Camellia_sinensis_newGene_16145	0.454057	0.456384	0.437267	0.260469	0.241909	0.096127	0.337955	0.325231	0.527996	0.15994	0.143653	0.357408
Camellia_sinensis_newGene_16146	0.582546	0.437353	0.314626	0.312607	0.071008	0.527783	0.144043	0.749355	0.46966	0.259729	0.314649	0.204863
Camellia_sinensis_newGene_1616	0	0.073464	0	0	0.088149	0	0.410628	0.72542	0.204213	0	0	0.149121
Camellia_sinensis_newGene_16166	1.41478	1.00818	0.907318	1.91682	2.68613	2.09215	1.20298	1.6275	1.45125	1.23996	1.1079	0.027547
Camellia_sinensis_newGene_16168	0.268742	0.294419	0.708885	0.540653	0.099977	0.394614	0.705901	0.289917	0.512458	0.456512	0.124393	0.117021
Camellia_sinensis_newGene_16170	0.212513	0.298023	0.453584	0.594311	0.69312	1.18894	0	0.669459	0.19876	0.383318	0.101867	0.541339
Camellia_sinensis_newGene_16171	0	0	0	78.3147	194.646	273.925	1.58107	1.79609	1.25868	0.802531	1.06857	0
Camellia_sinensis_newGene_16172	0.404483	0.490154	0	156.93	170.219	188.621	1.33243	0.736143	1.7267	0.756781	0.374836	1.01247
Camellia_sinensis_newGene_16174	0.190421	0.051981	0	0.098966	0.047172	0	0	0	0	1.44858	1.27265	1.05112
Camellia_sinensis_newGene_16180	0.389402	0.461773	0.334343	0	0.301272	0.139124	0	0	0.511223	0.28159	0	0
Camellia_sinensis_newGene_16185	2.74139	2.20145	1.76635	2.78696	3.79265	2.66792	1.79691	2.27962	1.50227	1.93658	1.70428	1.4344
Camellia_sinensis_newGene_16187	0.654218	0	0	0.55943	1.09839	0.816099	1.29781	0	1.52572	0	0	0.255934
Camellia_sinensis_newGene_16189	0.152608	0.041046	0.128688	0.411831	0.497116	0.41424	0.183758	0.246875	0.115729	0.079656	0.041464	0.056865
Camellia_sinensis_newGene_16191	0.155983	0.398145	0.37387	1.23352	1.30401	0.784251	0.082426	0.2517	0.344742	1.30814	1.22296	1.36433
Camellia_sinensis_newGene_16192	4.38083	3.33566	4.33108	4.71041	4.93339	3.3418	4.82439	4.82479	4.19344	3.19882	3.92577	5.13567
Camellia_sinensis_newGene_16194	1.91787	1.92276	1.55709	2.50747	1.86235	2.27975	1.89339	1.88454	1.67638	1.48939	1.45046	1.25016
Camellia_sinensis_newGene_16196	0.137793	0.340255	0.953641	0	0.397845	0	0	0.735381	0.345981	0.234241	0.23968	0.837923
Camellia_sinensis_newGene_16197	0	0.747343	0	6.43082	7.05682	6.64387	2.50264	1.77822	0.618477	1.95397	0	1.39667
Camellia_sinensis_newGene_16199	100.714	104.254	106.296	69.0745	70.0286	69.9737	96.8632	97.3109	91.2974	149.982	150.495	150.619
Camellia_sinensis_newGene_16203	0	0	0	0.18973	0.555393	0.215445	0	0	0	0	0	0
Camellia_sinensis_newGene_16210	1.99183	0.613913	0.374408	0.786795	0.801798	1.56871	0.483457	0.672006	1.60985	0	1.76899	0.714125
Camellia_sinensis_newGene_16211	0.489273	0.763223	0.36954	0.694959	0.643154	1.20282	0.541715	0.55835	0.282562	0.603296	0.634623	0.779566
Camellia_sinensis_newGene_16213	17.7089	19.5978	19.7143	40.6581	42.4167	40.7264	22.7472	23.6793	22.686	18.3632	18.0649	19.8782
Camellia_sinensis_newGene_16214	4.7863	5.38423	5.15488	3.77947	3.98136	4.01998	5.71968	3.13305	3.94929	5.35262	5.03084	4.81312
Camellia_sinensis_newGene_1622	0.923037	1.43549	1.29343	1.0839	1.24252	2.04009	0.469663	0.968402	0.765717	1.754	1.00564	1.05662
Camellia_sinensis_newGene_16224	0	0	0	1.66327	2.32903	2.17729	0	0	0.066763	0	0	0
Camellia_sinensis_newGene_16229	7.63278	5.73718	4.90513	3.70604	3.90591	3.11274	7.37102	7.34996	6.05276	2.90998	2.76542	2.59
Camellia_sinensis_newGene_16230	0.413047	0.111254	0.248248	0.302658	0.048353	0.315667	0.062206	0.387126	0.195174	0.215904	0.220283	0.204033
Camellia_sinensis_newGene_16231	1.35305	0.706966	0.302031	2.58663	1.55077	2.24483	0.491842	0.814339	0.831175	0.641656	0.529057	0.597026
Camellia_sinensis_newGene_16238	0.45143	0.472314	0.422365	0.028283	0	0.031383	0	0	0.024271	0.755635	0.553568	0.827928
Camellia_sinensis_newGene_16244	12.1836	10.6199	10.3739	5.98325	5.28442	6.14692	13.7775	12.629	13.6016	2.53942	2.55141	2.15259
Camellia_sinensis_newGene_16249	111.695	99.8828	103.429	68.528	62.9356	66.3443	102.614	98.012	98.1326	88.3233	85.4857	82.5349
Camellia_sinensis_newGene_16252	0	0	0	2.60229	1.1974	1.55094	0	0	0	0.162437	0	0
Camellia_sinensis_newGene_1626	36.2539	37.6545	37.7081	35.7212	38.7474	35.8748	34.3909	39.5903	39.693	48.4875	49.8494	50.1538
Camellia_sinensis_newGene_16262	0.410542	0.482537	0.930945	0.964865	0.757026	0.926764	1.26079	0.538935	0.469756	0.637686	0.520771	0.523772
Camellia_sinensis_newGene_16266	0	0.038644	0	0.232984	0.054814	0.195818	0	0.12795	0.057692	0.560609	0.289929	0.450826
Camellia_sinensis_newGene_16268	6.7275	7.34651	6.51373	3.00841	3.28999	3.03816	10.8497	9.57293	9.21172	4.78741	5.12132	5.63184
Camellia_sinensis_newGene_16269	0.059299	0	0	0.556594	0.098664	0.36398	0.16587	0.111189	0.075415	0.161633	0.086709	0.078316
Camellia_sinensis_newGene_16270	0	0	0	0	0	0	0.588703	0	0	0	0	0
Camellia_sinensis_newGene_16276	0.131703	0.500463	0	0	0.135251	0.206427	0	0.14748	0.608501	0	0	0.245687
Camellia_sinensis_newGene_16279	0.173552	1.24923	0.315939	0	0	0.432047	0	0.592372	0	0	0	0.24156
Camellia_sinensis_newGene_16281	22.6449	23.0263	23.9474	20.5118	22.817	22.7478	22.309	22.5524	22.8938	24.6386	25.5121	25.8864
Camellia_sinensis_newGene_16286	1.17529	1.02881	0.786603	2.21669	2.03807	1.59634	0.710175	1.55648	0.849979	1.17175	0.997984	1.12563
Camellia_sinensis_newGene_16287	0.272311	0.365138	0.336992	0.640665	0.442075	0.510758	0.210891	0.415929	0.37855	0.411675	0.616182	0.609306
Camellia_sinensis_newGene_16288	0.111976	0	0.24595	0	1.71835	0.454309	0	0.569365	0.446243	0.675392	0.530648	0.44898
Camellia_sinensis_newGene_1629	0.643922	0.54305	0.605495	0.335327	0.259593	0.336223	0.72958	1.14401	1.27304	1.0022	0.955231	0.809631
Camellia_sinensis_newGene_16291	0.181125	0.205123	0.315464	0.436141	0.781916	0.596314	0.624249	0.35286	0.511578	0.266669	0.262012	0.263489
Camellia_sinensis_newGene_16292	0.32422	0.38879	0.291158	0.445427	0.657062	0.479068	0.373959	0.344523	0.320427	0.251774	0.262586	0.339686
Camellia_sinensis_newGene_16294	20.097	18.7963	20.0336	28.3133	27.661	27.0436	23.9239	19.9364	21.0838	21.2902	24.1133	24.7764
Camellia_sinensis_newGene_16310	1.65306	1.39763	0.965078	0.14058	0.967968	0.399727	1.17876	1.03327	0.609713	0.571202	0.845521	0.980244
Camellia_sinensis_newGene_16312	5.70742	5.14377	5.98741	7.48783	7.58283	7.91866	6.6324	6.86454	7.7427	6.23218	4.97004	7.48139
Camellia_sinensis_newGene_16315	0.792291	0.958067	0.459736	0.934119	0.902703	1.10738	0.987071	1.06038	0.950663	0.586062	0.644463	0.875397
Camellia_sinensis_newGene_16317	70.2871	69.367	66.8069	91.7302	87.658	89.1574	77.8052	72.6643	74.2869	64.6881	60.032	62.7813
Camellia_sinensis_newGene_16318	30.5724	29.2065	29.496	50.2983	47.7444	47.8828	36.239	33.9483	33.8181	39.4491	39.8951	42.5562
Camellia_sinensis_newGene_16319	2.92395	3.8233	7.76985	3.29212	1.27612	2.68396	4.46046	1.9078	1.36987	4.01708	9.29049	5.04843
Camellia_sinensis_newGene_1632	0.436788	0.179388	0	0	0	0.23826	0	0.075254	0	0	0.226033	0.065895
Camellia_sinensis_newGene_16320	0.476689	0.633934	0.557954	0.221182	0.307028	0.39269	0.197243	0.752915	0.273391	0.362211	0.179448	0.207573
Camellia_sinensis_newGene_16323	4.13797	6.87849	7.20877	7.3793	7.16279	6.2722	4.34324	6.67221	2.81481	5.63303	8.79182	7.26998
Camellia_sinensis_newGene_16325	0.692928	1.05576	0.645096	1.60214	1.29764	0.915673	0.492877	0.812933	0.70072	0.977475	0.866972	0.936236
Camellia_sinensis_newGene_1633	2.67078	2.66454	2.7462	1.04226	1.10765	1.13602	3.4778	3.4507	3.7947	1.54164	1.41593	1.5621
Camellia_sinensis_newGene_16338	121.409	122.058	119.212	30.6925	30.0059	34.8791	125.843	128.425	126.253	115.226	114.406	114.028
Camellia_sinensis_newGene_1634	2.05763	2.03846	1.61613	0.72215	0.96434	0.7918	3.24861	2.88721	2.49225	0.930443	1.23483	1.13103
Camellia_sinensis_newGene_16342	4.50305	2.52763	4.70104	2.00802	2.20237	2.38438	3.94848	4.07189	3.9336	6.99279	8.78868	7.67971
Camellia_sinensis_newGene_16350	0.124924	0	0.197308	0.557541	0.50234	0.577305	0.391541	0.175097	0.141063	0.09224	0	0.111102
Camellia_sinensis_newGene_16352	0.109978	0.591344	0.110679	1.24	0.897934	1.22022	0.424798	0.208319	0.891809	0.175386	0.246014	0.308727
Camellia_sinensis_newGene_16353	0	0.085676	0	0	0.581855	0.146976	0	0	0	0.083133	0	0
Camellia_sinensis_newGene_1636	0.013958	0.0376	0.008848	0.024742	0.179122	0.020664	0.020991	0.063811	0.004927	0.020776	0.004931	0.011154
Camellia_sinensis_newGene_16369	0.296553	0.124264	0.209552	0.455097	0.214157	0.634218	0.393825	0.142633	0.138404	0.635496	0.725757	0.643006
Camellia_sinensis_newGene_1637	0.90414	0	0	0	0	0	0	0	0	0	0	0
Camellia_sinensis_newGene_16374	1.76711	1.02646	2.69397	0	0	0	1.75201	1.52219	1.69469	0.371534	0.324716	0.591057
Camellia_sinensis_newGene_16375	8.8398	8.01952	9.10643	10.1841	10.6565	9.9526	8.29313	7.85661	7.49468	8.12382	8.62358	7.71077
Camellia_sinensis_newGene_16381	2.40387	1.84033	1.84758	3.3228	1.20266	2.53313	2.87143	1.91629	1.5906	1.41714	1.84832	0.842707
Camellia_sinensis_newGene_16392	0	0	0	0.400282	0	0.537174	0	0	0	0	0	0
Camellia_sinensis_newGene_16394	0.437479	0.270844	0.07277	0	0.059254	0	0	0.172927	0	0	0	0.077106
Camellia_sinensis_newGene_16401	0.703133	0.695338	0.791176	0.57315	0.47578	0.561916	0.552594	0.943426	0.753056	0.546597	0.930274	0.757945
Camellia_sinensis_newGene_16404	0	0	0.079101	0.26833	0.562748	0.297152	0	0.113326	0	0.206927	0.096741	0
Camellia_sinensis_newGene_1642	5.28451	4.73307	0.82548	0.472537	1.10326	0.368822	5.30882	6.43686	2.88882	2.1021	1.78152	2.18323
Camellia_sinensis_newGene_16426	0.357837	0.920677	0.817084	0.921894	0.522119	0.774469	1.13409	0.564386	0.65147	0.547038	0.601828	0.445011
Camellia_sinensis_newGene_16427	52.6464	55.5939	63.8198	60.1754	56.8196	55.3564	57.3534	55.9159	57.9789	108.678	103.636	100.91
Camellia_sinensis_newGene_16428	1.62776	1.31317	1.42833	0.455269	1.43311	1.425	1.44585	2.09398	2.03945	1.4425	1.71232	1.84808
Camellia_sinensis_newGene_16430	0.33523	0.43591	0.538323	1.11391	1.51125	1.39988	0.276026	0.617416	0.486179	0.488932	0.24541	0.534486
Camellia_sinensis_newGene_16432	9.4813	8.09927	8.49341	15.5493	14.7551	17.7738	9.2256	10.187	10.1346	10.2125	10.7032	8.76931
Camellia_sinensis_newGene_16433	0.135955	0.221974	0	0.136627	0.133508	0.088413	0.431494	0.103041	0	0.098858	0	0
Camellia_sinensis_newGene_16437	1.38779	0.857491	1.45603	4.34661	2.79029	2.42932	1.47266	2.45953	1.50441	1.27023	0.956799	1.03807
Camellia_sinensis_newGene_16447	0	0.038569	0.212161	0.035489	0.296457	0.392865	0.13436	0.117769	0.236562	0.038773	0	0
Camellia_sinensis_newGene_1645	8.39672	10.1352	10.7854	5.48862	6.32512	5.2751	9.1867	10.6734	8.57349	8.2769	6.64976	5.65651
Camellia_sinensis_newGene_16451	0.75059	0.420173	0.586625	2.50332	1.73899	2.48599	0.71552	1.14901	0.741878	0.755618	0.765448	1.45295
Camellia_sinensis_newGene_16452	21.433	28.8277	26.8268	42.5575	45.5509	42.8437	33.8905	31.6847	30.4692	24.7653	25.5329	18.8101
Camellia_sinensis_newGene_16453	18.798	21.2027	20.0132	33.619	31.401	32.6101	19.9922	21.5595	20.2122	19.4196	20.3832	19.127
Camellia_sinensis_newGene_16456	0.601058	0.777769	0.483922	2.00239	1.78135	1.8552	0.759204	0.754965	0.812004	0.84269	1.03445	0.503106
Camellia_sinensis_newGene_16457	1.10078	0.952692	0.562031	1.72361	1.74768	2.31617	0.938764	1.14957	0.839983	0.632963	0.829441	0.30299
Camellia_sinensis_newGene_16458	0	0	0.463316	0.574804	0.679429	0.797768	0.129423	0	0.188748	0.246635	0.11231	0.195084
Camellia_sinensis_newGene_16461	0	0	0	0.1705	0	0	0	0	0.41346	0	0.177559	0
Camellia_sinensis_newGene_16467	0.768913	0.85359	0.385134	0.905352	0.550771	0.857337	0.605507	0.164529	0.387513	0	0	0.252277
Camellia_sinensis_newGene_16469	110.551	105.65	106.043	104.406	110.267	105.125	109.745	104.177	113.048	115.062	114.738	117.443
Camellia_sinensis_newGene_1647	2.48016	2.49749	2.2135	2.85023	2.91137	2.46211	3.62963	3.30314	2.84095	2.79178	2.27606	3.53098
Camellia_sinensis_newGene_16477	0.16675	0.392999	0	0.214062	0.066512	0.134836	0.087897	0.315859	0.06952	0.665188	0.690797	0.848576
Camellia_sinensis_newGene_16479	2.0366	2.97329	2.4822	2.10551	2.12899	2.28014	1.83208	1.57972	2.0149	1.88537	1.55267	1.39976
Camellia_sinensis_newGene_16482	2.46251	3.42604	3.57088	2.96793	2.66422	3.70078	2.96136	2.81388	3.26795	1.80364	2.64585	2.59717
Camellia_sinensis_newGene_16483	0	3.20253	2.71319	0	0.540023	0	0.164043	0	0.093648	0.128238	0	0
Camellia_sinensis_newGene_16484	0.649109	0.722866	1.14807	0.390869	0.424208	0.566054	1.01114	0.937067	0.75541	0.443004	0.148441	0.404447
Camellia_sinensis_newGene_16485	79.0125	79.1525	76.7957	47.0743	50.3599	50.9282	61.6341	66.5046	62.7928	55.9305	57.9081	57.8502
Camellia_sinensis_newGene_16493	0.629068	1.06397	1.04142	1.08681	0.865772	0.489867	1.09194	0.95052	0.947426	0	0.337035	0.698321
Camellia_sinensis_newGene_1650	0.502459	0.69817	0.534257	0.639519	0.696023	0.826961	0.361401	0.971689	0.892097	0.530593	0.368848	0.435326
Camellia_sinensis_newGene_16501	0	0	0.307998	0	0.361352	0	0.314	0.241008	0	0.688323	0.566507	1.38194
Camellia_sinensis_newGene_16502	0	0	0	0	0	0	0	0.618666	0	0	0	0
Camellia_sinensis_newGene_16504	0.585092	1.01857	0.677278	0.554254	0.530943	0.990471	0.551531	0.875342	0.855413	0.801799	0.685003	0.678267
Camellia_sinensis_newGene_16518	2.18408	1.94167	3.97478	1.71582	3.14717	2.5272	1.9011	1.51766	2.44339	1.292	2.83016	3.14139
Camellia_sinensis_newGene_1652	5.45254	5.5008	8.32626	3.74707	2.17759	2.49512	5.36959	5.29749	7.89196	3.60493	4.46655	3.99476
Camellia_sinensis_newGene_16520	0	0	0	0	0.441167	0	0	0	0	0	0	0
Camellia_sinensis_newGene_16521	0.674515	0	0	0	0.245963	0	0	0	0	0	0	0
Camellia_sinensis_newGene_16528	1.01829	2.27943	2.24398	2.02797	2.15575	1.66799	1.48236	2.16697	2.48772	2.24846	1.4167	1.15388
Camellia_sinensis_newGene_16530	0	0.205022	0.198377	0.602844	0.375663	0	0.514726	0.295691	0.42853	0.09386	0.197293	0.246448
Camellia_sinensis_newGene_16531	2.28609	1.41382	1.42495	1.26722	0.53041	0.803231	1.75563	1.47246	2.20978	0.6775	1.61664	0.467006
Camellia_sinensis_newGene_16532	0.240783	0.246333	0.118444	0.274474	0.266675	0.130871	0.181153	0.22979	0.491157	0.135428	0.224276	0.056972
Camellia_sinensis_newGene_16541	13.4897	15.2016	13.3336	1.51089	1.59678	1.67159	17.0726	17.513	18.1246	3.992	5.06844	5.08647
Camellia_sinensis_newGene_16550	8.67609	8.64516	8.55321	6.96068	6.23894	7.48589	6.80854	5.76498	7.70962	7.96854	9.32103	7.75903
Camellia_sinensis_newGene_16554	9.78785	10.0889	10.3361	13.4804	13.6069	12.7022	9.2685	8.80558	9.48083	9.56512	9.86212	9.54184
Camellia_sinensis_newGene_16555	3.60874	3.3186	3.5611	5.41644	4.6155	5.13563	4.44557	4.13168	3.88739	3.12764	4.07181	3.23678
Camellia_sinensis_newGene_16556	10.3166	10.5109	10.775	20.3983	18.0714	19.4272	10.2874	10.2542	10.2531	10.2713	10.6013	9.84253
Camellia_sinensis_newGene_16564	1.37979	0.993167	1.05272	0.829066	0.839083	1.10858	0.858017	0.86386	0.639317	0.869686	0.874052	1.40823
Camellia_sinensis_newGene_16569	0.60952	2.14757	0.782187	2.23547	0.836737	0.55983	0.938831	2.51464	1.25804	1.9775	0.692648	1.18207
Camellia_sinensis_newGene_16575	6.16039	5.52742	6.1921	10.037	11.4283	11.6924	7.6831	6.64283	7.86697	7.39494	4.42424	6.46096
Camellia_sinensis_newGene_16576	2.56188	3.8828	3.61482	1.27427	0.972564	0.945075	4.60769	3.85895	4.61095	1.6084	1.82829	1.69563
Camellia_sinensis_newGene_16577	0	0	0	0	0	0	0.692951	0	0	0	0	0
Camellia_sinensis_newGene_16579	4.95396	5.57094	5.19216	4.97187	4.08893	3.91911	4.96204	5.07771	5.61391	7.93395	7.26297	8.23412
Camellia_sinensis_newGene_16580	0.116857	0	0	0.246549	0	0.477532	0	0	0.215405	0	0.241616	0
Camellia_sinensis_newGene_16584	0.716965	0.82911	0.844763	1.53452	2.42731	2.35273	0.629556	0.636162	0.683896	1.05697	1.48281	1.42034
Camellia_sinensis_newGene_16586	1.30507	0.90175	1.20643	2.0104	2.55855	1.92411	0.725074	1.22952	0.794715	2.53385	2.7902	2.48294
Camellia_sinensis_newGene_16588	0.727671	0.606378	0.632478	0.723718	0.890509	0.916432	0.428183	0.531172	0.323989	0.563028	0.456846	0.59962
Camellia_sinensis_newGene_16589	1.24983	1.49018	1.55683	2.45666	2.1921	2.28793	0.882889	0.895396	0.777404	0.840232	1.15975	1.06502
Camellia_sinensis_newGene_16592	0.268262	0.374336	0.207151	0.868737	0.418537	0.283497	0.289271	0.269303	0.261911	0.469489	0.333913	0.448337
Camellia_sinensis_newGene_16600	0.168138	0.175421	0	0.221141	1.0614	0	0.498342	0	0.105583	0.539348	0.084639	0.389611
Camellia_sinensis_newGene_16602	9.96441	10.9214	12.1899	20.6627	21.2624	21.2836	12.7739	12.6439	11.7839	12.7234	13.4016	13.0782
Camellia_sinensis_newGene_16608	0.451945	0.536419	0.199008	0.366713	0.222822	0.481153	0.288357	0.26645	0.543155	0.410793	0.319921	0.446887
Camellia_sinensis_newGene_16611	0.522814	0	0	0	0.288981	0.133326	0	0	0	0	0	0.109847
Camellia_sinensis_newGene_16615	0.914342	1.01229	0.788719	0.944267	0.943663	0.87156	0.710265	0.907451	0.965771	1.19615	1.18797	1.06362
Camellia_sinensis_newGene_16618	3.79589	3.77849	3.1394	2.63888	2.65308	2.71861	3.6565	3.80237	3.84591	3.88337	4.15547	3.75274
Camellia_sinensis_newGene_16620	0	0.106368	0.527333	0.478211	0.197014	0.786284	0.351934	0.213725	0.182865	0.175152	0.053369	0.16862
Camellia_sinensis_newGene_16623	0.575496	0.938701	0.969415	0.694432	0.529416	0.716743	0.954881	1.23238	0.442773	0.965841	0.939762	0.815024
Camellia_sinensis_newGene_1663	0	0	0.396923	0	0	0	0.825303	0	0	0.833505	0	0
Camellia_sinensis_newGene_16630	3.0435	3.79002	3.34118	1.35131	1.73612	2.5347	3.36192	5.07257	4.36829	1.52017	1.61089	2.40607
Camellia_sinensis_newGene_16631	0	2.14743	0	0	0	0	0.942468	2.08264	0	0	0	0
Camellia_sinensis_newGene_16636	0.428903	0.461793	1.0565	0.561738	0.8772	0.863808	0.491947	0.301856	0.685739	0.396808	0.360481	0.518061
Camellia_sinensis_newGene_16638	0.498864	0.357196	0.752531	0	0.561049	0.400405	0.148783	0.326219	0.703309	0.710959	0.418747	0.687051
Camellia_sinensis_newGene_16639	2.16843	1.3597	1.63079	2.16659	1.78564	2.32165	1.31585	2.52032	2.3659	1.23608	1.46928	1.79059
Camellia_sinensis_newGene_1664	1.87691	2.09359	2.09937	2.41683	2.73819	2.43127	2.16716	1.94725	2.3847	1.84811	1.92859	1.85769
Camellia_sinensis_newGene_16648	0.094758	0.345635	0.240267	0.415696	0.9948	0.562655	0.199724	0.145736	0.392302	0.193358	0.567283	0.386731
Camellia_sinensis_newGene_1665	0	0	0	1.04428	0.820493	1.36084	0	0	0	0	0	0.196103
Camellia_sinensis_newGene_16651	0.537913	0	0.559631	0.57192	0.602016	0.628173	0.364355	0	0.822541	0.43173	0	0.657072
Camellia_sinensis_newGene_16653	0	0	0	0.455133	0.457991	0.082376	0	0.099824	0.441475	0	0	0
Camellia_sinensis_newGene_16655	12.4419	13.2236	11.3314	19.688	23.0385	22.3907	12.9482	16.4934	12.8889	8.86433	9.34353	9.05549
Camellia_sinensis_newGene_16661	0	0	0	0	0	0	0	0	0.559467	0	0	0
Camellia_sinensis_newGene_16669	1.5343	1.24441	2.03593	0.746495	0.740404	0.461845	1.05302	1.03804	1.46355	1.44358	1.33571	1.3685
Camellia_sinensis_newGene_16676	0.383191	0.566712	0.302556	0.151723	0.051927	0.060065	0.314121	0.497171	0.689962	0.311968	0.387372	0.262019
Camellia_sinensis_newGene_16687	1.72724	1.8483	1.8309	1.51369	1.65287	1.40772	1.64346	1.87496	2.3223	1.42148	1.48052	2.44052
Camellia_sinensis_newGene_16688	4.25704	4.77696	5.0771	8.55534	9.24568	8.87617	5.64298	5.55543	4.55893	5.07457	5.52972	5.74228
Camellia_sinensis_newGene_1669	5.07223	5.28135	4.06576	3.2637	3.4513	2.98264	6.0805	5.28833	4.88139	3.08285	3.57788	3.15051
Camellia_sinensis_newGene_16692	2.4449	0	2.29101	3.03122	2.75039	0	1.86599	0	2.2729	0	0	2.06571
Camellia_sinensis_newGene_16694	28.4098	28.5684	29.994	34.3841	36.7947	34.8693	23.5257	24.1289	26.8377	21.5361	21.3268	21.2736
Camellia_sinensis_newGene_16696	0.199388	0.25318	0.136503	0.641667	0.11189	0.389723	0.064347	0.374299	0	0.123247	0.130035	0.472921
Camellia_sinensis_newGene_16698	6.9579	6.3728	6.94178	6.70891	6.09354	6.87198	7.08808	7.23955	7.3018	7.66997	8.28575	8.16841
Camellia_sinensis_newGene_16703	0.414188	1.06384	0.868212	0.241555	0.174427	0.202867	0.087867	0.553098	1.13037	0.719436	0.296155	0.596947
Camellia_sinensis_newGene_16704	33.315	32.7793	31.4519	32.2041	29.7124	27.8827	36.8588	39.1658	37.6775	24.9495	24.8438	21.1344
Camellia_sinensis_newGene_16705	0.378065	0.249616	0	0.455052	0.617698	0.44981	0.681818	0.611241	0	0.800461	1.04473	0.684172
Camellia_sinensis_newGene_16707	0	0	0	0	0	0.20338	0	0	0	0	0	0
Camellia_sinensis_newGene_16709	2.363	1.06697	0.845778	1.20002	1.5032	0.081558	0.682722	0.339367	0.560836	0.180401	1.93014	0.221749
Camellia_sinensis_newGene_1671	5.61238	4.51657	9.80802	5.20163	5.06961	3.12491	3.87672	10.2304	11.0508	8.30268	13.5667	12.474
Camellia_sinensis_newGene_16710	3.44581	0.315372	0.844906	3.67053	3.89317	3.28799	0	2.60673	1.30754	2.07153	0.835784	1.22056
Camellia_sinensis_newGene_16714	0.651685	0.499016	0.525827	0.52274	0.339485	0.308997	1.27726	0.576888	1.12621	0.632056	0.489506	0.535554
Camellia_sinensis_newGene_16720	0	0.390603	0.255677	0.294282	0.311584	0.718327	0.299591	0.257484	0	0.732544	0.406665	0.194217
Camellia_sinensis_newGene_16728	0.497531	0	0.287912	0.492916	0	0.340979	0.603454	0	0.612571	0.474949	1.41415	0.983027
Camellia_sinensis_newGene_16731	3.66877	3.31678	2.16818	9.48256	8.61671	8.35548	4.06503	3.7457	2.69019	1.80989	2.65201	2.10281
Camellia_sinensis_newGene_16733	0.554379	0.208965	0.275828	1.2273	1.27948	1.09664	0.146965	0.220355	0.225592	0.239386	0.172773	0.288388
Camellia_sinensis_newGene_16738	1.25056	1.08906	0.463012	0	0.458545	0	0	1.21318	1.64115	0.63428	0	0.599361
Camellia_sinensis_newGene_16742	2.17676	2.14182	1.99408	3.43034	3.62073	3.6797	2.3296	2.63017	2.31689	2.03594	2.34009	2.27437
Camellia_sinensis_newGene_16757	0.332748	0.932319	0.602676	0.057156	0.074052	0	0.936654	0.094668	0.661824	0.601833	1.03032	0.974014
Camellia_sinensis_newGene_16760	1.60211	2.21034	2.57178	3.02161	1.67912	2.62506	1.83553	1.22036	1.56224	2.92848	2.39362	2.81923
Camellia_sinensis_newGene_16764	0.77304	0.462758	1.28131	3.31707	4.02764	3.29611	1.00304	0.79383	1.39957	1.00677	1.21169	0.703253
Camellia_sinensis_newGene_16765	2.52761	3.08103	2.77968	2.866	4.15105	4.96978	3.39864	3.20123	3.49997	1.93033	2.41476	2.20103
Camellia_sinensis_newGene_16769	0	0	0	0.107049	0	0.418074	0	0	0	0	0	0
Camellia_sinensis_newGene_1677	0.583577	1.09877	0.527396	1.39584	0.694712	0.531083	1.96886	0.783417	1.17739	0.705097	0.851547	0.381737
Camellia_sinensis_newGene_16771	33.8839	29.3381	29.0544	63.7447	61.8554	60.1191	36.9717	35.0639	38.2052	37.7723	31.5485	34.4212
Camellia_sinensis_newGene_16772	0.187786	0.562747	0.384604	0.954153	0.340918	0.596398	0.496538	0.562889	0.417732	0.771196	0.951491	0.443427
Camellia_sinensis_newGene_16789	0	0	0.011077	0.106543	0.411754	0.161622	0.103061	0.055938	0.282141	0	0	0
Camellia_sinensis_newGene_1679	0.320788	0.773377	0.547268	0.56621	0.094598	0.604986	0.358785	0.583796	0.874284	0.236246	0.206984	0.204661
Camellia_sinensis_newGene_16792	0	0	0	0.567132	0.84722	0	0.365427	0	0.260316	0	0	0
Camellia_sinensis_newGene_16798	0.147722	0	0	0.463366	0.311047	0.643921	0.207644	0.27611	0.443479	0.444162	0.472068	0.299451
Camellia_sinensis_newGene_16805	1.06815	1.19749	1.06551	1.83207	2.17763	2.08206	2.32915	1.60132	1.97656	2.28398	2.85429	2.55189
Camellia_sinensis_newGene_16809	6.51938	6.90311	7.7005	6.68829	6.71854	6.89159	5.14489	6.11146	6.71771	8.78497	8.62559	7.42548
Camellia_sinensis_newGene_16811	1.13074	0.619486	0.919802	1.74317	2.18264	1.60105	1.12258	1.60467	1.28132	1.42223	1.37955	1.30932
Camellia_sinensis_newGene_16815	5.25363	5.70603	5.08874	3.91035	3.97957	3.96823	4.66277	5.0325	4.39468	3.99595	4.50969	4.30019
Camellia_sinensis_newGene_16816	0.150034	0.117735	0	0	0	0.417026	0	0	0	0	0	0
Camellia_sinensis_newGene_16826	0	0	0.905797	0	0	0	0.956563	0.544094	0.491467	0.303888	0	0.505657
Camellia_sinensis_newGene_16828	1.78079	1.43354	1.14158	0.817078	0.790037	0.395783	1.40653	1.56033	2.14982	1.30987	1.43315	0.920105
Camellia_sinensis_newGene_1683	6.70279	4.79718	4.55726	7.94113	7.17521	5.38662	5.15883	4.48274	4.31462	5.11868	4.88755	4.44097
Camellia_sinensis_newGene_16832	0.620259	0	0.006411	0	0.168381	0	0.22783	0.011423	0.007677	0	0.640524	0.005535
Camellia_sinensis_newGene_16846	0.383671	0.661827	0.537075	3.22865	2.36646	2.23633	0.261118	0.401264	0.192161	0.40901	0.249751	0.251985
Camellia_sinensis_newGene_16850	7.85693	7.9745	9.32292	5.22033	5.69911	5.4905	7.90872	7.58883	6.94794	6.47591	7.28538	5.9668
Camellia_sinensis_newGene_16854	0.542288	0.427556	1.04294	0.262614	0.114257	1.00407	1.71626	0.3335	0.450624	0.216834	0.801628	0.773518
Camellia_sinensis_newGene_16856	18.5993	20.5202	19.979	32.2101	25.3436	29.3401	20.0585	23.061	20.2417	20.7614	24.9154	21.0805
Camellia_sinensis_newGene_16857	2.02784	1.70723	1.54336	2.52201	0.069587	2.46315	1.58658	1.68535	1.73785	2.24994	1.93259	1.65584
Camellia_sinensis_newGene_16858	4.09381	3.46868	2.99878	3.31596	3.20071	2.77703	3.53829	4.03733	4.05536	2.9822	2.67935	2.95942
Camellia_sinensis_newGene_1686	0.27891	0.210664	0.279309	0.851252	1.18823	1.42801	0.24914	0.433275	0.352119	0.288238	0.406293	0
Camellia_sinensis_newGene_16860	1.25537	0.412955	0.445566	0.452243	0	0.506648	0.783797	0.985668	0.696271	0.386504	0.339163	0.638426
Camellia_sinensis_newGene_16863	0.918106	0.744239	1.01014	0.232588	0.606858	0.52454	0.275224	0.409193	0	0.364972	0	0.373277
Camellia_sinensis_newGene_16880	0.144129	0	0	0	0	0	0	0	0.452615	0	0.207263	0.091878
Camellia_sinensis_newGene_16881	0.418612	0	0.077295	0	0.125668	0	0.079897	0.178724	0.159255	0.587644	0.399126	0.916702
Camellia_sinensis_newGene_16882	0.138755	0.610267	0.391273	0.238819	0.163795	0.075803	0.386865	0.487289	0.637756	1.03514	1.33331	1.26398
Camellia_sinensis_newGene_16886	1.11675	1.43362	1.18051	0.172134	0.203205	0.185783	2.03093	2.8983	2.68428	0.235781	0.166394	0.350516
Camellia_sinensis_newGene_16887	0.283067	0.400551	0.087253	0	0	0.070106	0	0.795578	0	0.093683	0.541648	0.150644
Camellia_sinensis_newGene_16888	0.272894	0.195483	1.03279	0.117889	0.086896	0.114127	1.6778	0.323401	0.507627	0.289466	0.695585	1.02681
Camellia_sinensis_newGene_16890	0.818089	1.18817	0.763984	1.29758	1.31306	1.21136	1.17205	1.37731	1.1161	1.38199	1.08014	0.912224
Camellia_sinensis_newGene_16896	11.8961	14.9856	10.2378	7.58143	11.9554	7.16538	10.1742	7.95667	11.7418	9.87854	10.4661	11.4859
Camellia_sinensis_newGene_1690	0.299941	0.727168	0.450129	1.54697	2.64921	2.27903	0.325212	0.69438	1.23205	0	0.369887	1.35687
Camellia_sinensis_newGene_16916	1.9302	0.626746	0	2.1405	1.83781	2.49668	0.857174	1.98348	0.63836	1.96503	0.950206	0.893923
Camellia_sinensis_newGene_16918	2.2427	2.49661	2.35441	2.29042	2.65587	3.02709	2.48574	2.44816	2.63382	2.39536	1.80295	2.57814
Camellia_sinensis_newGene_16921	2.05898	2.04896	1.33089	0.997259	2.04207	1.14067	2.17261	2.24591	1.44417	1.8499	1.99687	1.12192
Camellia_sinensis_newGene_16926	0	0	0	0	0	0.291722	0.586781	0	0.147833	0.165571	0	0.175901
Camellia_sinensis_newGene_16929	0.503505	0.646562	0.566577	1.5891	1.16047	1.63393	0.31461	0.438993	0.42785	0.434203	0.244386	0.386366
Camellia_sinensis_newGene_1693	0	0.131225	0	0.514469	0	0.013869	0	0	0	0	0	0
Camellia_sinensis_newGene_16932	0.439755	0	0	0	0.388819	0.208944	0	0	0	0	0	0
Camellia_sinensis_newGene_16955	0.280728	0.046609	0.201153	0.274648	0.355125	0.594265	0.067294	0.096858	0.222146	0.232553	0.049022	0.0384
Camellia_sinensis_newGene_16960	0	0	0	0.164164	0	0	0.098665	0	0.158711	0	0.548045	0.146134
Camellia_sinensis_newGene_16962	17.287	15.8383	17.2899	18.9909	17.7324	15.0969	18.3521	17.9925	14.6252	12.9915	13.8728	14.6488
Camellia_sinensis_newGene_16970	20.2796	11.9803	14.9499	15.0304	11.5855	12.5846	19.3475	15.0171	17.893	16.9289	16.5233	17.2655
Camellia_sinensis_newGene_16972	1.90926	5.22312	3.08342	0.456337	1.74173	2.40945	2.48428	3.5396	1.82759	1.05924	0	3.79215
Camellia_sinensis_newGene_16974	38.6231	40.5712	37.4299	35.4278	32.9149	32.8397	46.1671	48.0168	46.7861	39.8419	40.8523	36.157
Camellia_sinensis_newGene_16975	0.778491	0.59235	0.259034	0.720747	0.381604	0.314732	0.434092	0.447648	0.305519	1.4875	0.952655	0.207861
Camellia_sinensis_newGene_16983	0.264207	0.27862	0.82297	0.541615	0.66016	0.780541	1.05802	0.501473	0.552832	0.89714	0.395066	0.914345
Camellia_sinensis_newGene_16986	0.267907	0.18524	0.472273	0.056049	0	0	0	0.303306	1.05775	0	0	0
Camellia_sinensis_newGene_16987	2.45386	2.31161	2.50605	1.70867	1.5795	1.61185	2.07102	2.19911	2.45506	1.55853	1.1729	2.08795
Camellia_sinensis_newGene_16988	1.02671	0	0	0.026729	0.530314	0.412968	1.04478	0	1.07775	0.521056	0.279226	0.818755
Camellia_sinensis_newGene_16993	0.463913	0.643918	0	0	0	0	0	0	0	1.18861	1.4228	2.68367
Camellia_sinensis_newGene_170	9.20205	10.2657	10.4618	12.4875	11.9033	11.5187	11.7273	11.4189	13.0167	7.72761	8.38704	7.91923
Camellia_sinensis_newGene_1700	1.8339	1.0977	1.55585	1.18789	0.970735	1.46456	1.52454	1.33367	0.975379	1.12434	2.42666	2.10267
Camellia_sinensis_newGene_17007	16.8166	17.3369	17.0965	0.50335	1.48414	0.554373	15.8631	12.1871	12.6038	8.79427	9.0495	6.43937
Camellia_sinensis_newGene_17008	10.8278	9.7951	11.6078	0.743654	1.02794	0.849579	10.5603	8.92328	10.9116	6.40864	4.07161	5.89326
Camellia_sinensis_newGene_1701	0	0	0.170688	0.179874	0.436714	0.321879	0.260235	0	0	0	0.705256	0
Camellia_sinensis_newGene_17015	13.4833	6.74017	10.1373	4.60524	6.3677	6.80429	13.1607	15.7864	13.1369	11.4499	11.4702	10.6661
Camellia_sinensis_newGene_17017	0.810049	0.463933	0.404178	1.47293	1.24838	1.28687	1.44851	0.986527	0	1.25806	0.307655	0.600328
Camellia_sinensis_newGene_1702	0.716565	0.419569	0.603584	1.53624	1.16443	1.61535	0.41287	0.638438	0.608311	0.617261	0.472337	0.534816
Camellia_sinensis_newGene_17022	0.4094	0.379295	0.300749	0.996051	1.1417	0.720899	0.831913	0.606404	0.551706	0.563307	0.816047	0.607996
Camellia_sinensis_newGene_17023	1.78628	2.6528	1.43552	4.00602	4.55642	6.50617	1.8866	0.857323	3.02537	1.41758	4.87657	1.22339
Camellia_sinensis_newGene_17026	1.6019	1.99521	2.01554	2.32158	2.85488	2.02012	1.70292	2.74073	2.69638	1.6652	1.5678	1.29223
Camellia_sinensis_newGene_17027	0.027361	0.25777	0.178321	0.275541	0.231489	0.32088	0.184341	0.096973	0.236588	0.490128	0.052462	0.104827
Camellia_sinensis_newGene_1703	0.077188	0.210728	0.15314	0.40664	0.651721	0.601633	0.15777	0.117489	0.297591	0.236953	0.039114	0.150362
Camellia_sinensis_newGene_17033	0.82986	1.38661	1.15558	1.78147	1.31238	1.67713	0.4392	0.623257	0.799968	0.98382	0.553098	0.900309
Camellia_sinensis_newGene_17041	0.587292	0.737545	1.00134	1.75469	2.03476	1.50794	0.364433	0.55661	0.834546	1.7728	1.41532	2.03379
Camellia_sinensis_newGene_17042	4.50121	2.46193	3.80347	1.99836	1.40388	2.10908	2.38079	2.14882	3.80668	3.15601	3.74651	2.09501
Camellia_sinensis_newGene_17043	0	1.54588	1.0925	0	1.06855	0	1.15133	1.07448	0	1.19955	2.70782	1.26996
Camellia_sinensis_newGene_17048	0.317383	0.883085	1.01403	0.365134	0.562947	0.377338	0	0	0	0.223411	0	0.420655
Camellia_sinensis_newGene_17049	0.695008	0.992604	0.989743	1.40025	1.02229	1.02521	0.489425	0.411875	0.224576	0.565525	0.769146	0.62669
Camellia_sinensis_newGene_17050	0.813747	0.56164	0.522261	0.202342	0.249362	0.135601	0.582832	0.106303	0.692173	0.151239	0.254853	0.309468
Camellia_sinensis_newGene_17051	7.11834	6.99797	6.89136	6.54209	6.06434	5.93932	6.42596	5.1952	6.24873	7.67949	7.48438	7.94845
Camellia_sinensis_newGene_17052	5.89222	4.64423	6.2166	4.03751	4.88557	4.97332	3.65137	4.8155	5.25718	6.95901	8.10874	5.62809
Camellia_sinensis_newGene_17053	0.579002	0	0.62975	0.675075	1.40903	0	1.12129	0.211437	0	0.614714	0	0
Camellia_sinensis_newGene_17054	3.2043	3.35419	3.15731	0.306578	0.180482	0.414318	3.30984	3.15697	2.79198	0.394093	0.588778	1.12202
Camellia_sinensis_newGene_17055	14.0597	16.4322	15.174	9.92665	10.5616	9.43165	15.3464	15.1846	14.7276	13.6981	13.7856	12.8246
Camellia_sinensis_newGene_17056	0	0	0	0.558689	0	0	0	0	0	0	0	0
Camellia_sinensis_newGene_17057	0.574214	0.588087	0.611762	2.20617	2.65154	2.16749	0.497199	0.48082	0.548342	1.29281	1.55348	1.6513
Camellia_sinensis_newGene_1706	0.112972	0.190491	0.162618	0.246693	0.434973	0.438139	0.152739	0.122513	0.065136	0.397786	0	0.065586
Camellia_sinensis_newGene_17061	0	0	0	0	0	0	0	0	0.530776	0	0	0
Camellia_sinensis_newGene_17062	0.902375	0.910365	1.12191	0.971616	1.01055	0.811205	0.916535	1.23568	0.927203	0.808369	1.21759	0.721857
Camellia_sinensis_newGene_17064	1.99788	1.90942	3.15154	0.993243	1.19553	0.931044	1.64755	1.86949	1.00297	2.71587	2.62451	1.65721
Camellia_sinensis_newGene_17069	1.44514	1.05104	1.14409	1.59047	1.47786	1.79641	0.526943	0.795159	0.926019	0.712471	0.692188	1.2004
Camellia_sinensis_newGene_17074	0	0	0	0	6.11122	0	0	0	1.47587	0	0	0
Camellia_sinensis_newGene_17076	3.53015	2.60298	3.11094	3.99812	3.90529	3.85909	1.6681	1.87606	1.4898	3.78347	0.872128	1.3762
Camellia_sinensis_newGene_17098	4.85765	5.21577	6.62013	2.53075	2.04121	2.19394	5.38756	2.74187	1.17241	3.13034	0.928352	4.31556
Camellia_sinensis_newGene_17099	4.46234	4.1144	4.12051	6.63087	6.21368	4.71286	5.00552	5.19231	4.54885	3.79901	3.79576	3.74908
Camellia_sinensis_newGene_171	5.87617	6.51843	6.487	5.71819	5.06708	5.20323	6.17218	6.92735	5.64318	4.62366	5.00469	4.39583
Camellia_sinensis_newGene_17107	0.14621	0.276312	0.184276	1.42165	1.5874	1.53133	0.03091	0.29184	0.332839	0.297577	0.244687	0
Camellia_sinensis_newGene_17108	0.300256	0.204188	0.117844	0.274896	0.313962	0.437065	0.215836	0.244367	0	0.166102	0.18473	0
Camellia_sinensis_newGene_17115	5.88118	4.16915	3.58071	3.96259	4.19719	6.45609	5.50985	6.42141	5.79624	4.3447	3.48631	3.76908
Camellia_sinensis_newGene_17116	0.107915	0.121897	0.719587	0.111865	0.13567	0.695172	0.02943	0.605458	0.449319	0.314544	0.525385	1.29752
Camellia_sinensis_newGene_17118	0.094057	0.196505	0.440199	0.295044	0.779523	0.39002	0.766058	0.093678	0.167086	0	0.057046	0
Camellia_sinensis_newGene_17123	1.1713	0.867124	1.455	0.277721	0.37679	0.450774	0.833187	0.91815	0.78038	0.561493	0.741782	0.598651
Camellia_sinensis_newGene_17124	0.087415	0	0.098723	0.642283	0.644221	0.513049	0.375367	0.959365	0.072727	0.256303	0.122854	0.323825
Camellia_sinensis_newGene_17126	4.64493	3.73441	3.90795	0.174317	0.366062	0.978031	5.34547	3.83099	4.33929	0.43939	0.912997	0.777478
Camellia_sinensis_newGene_17129	11.5154	9.73972	13.0339	10.4975	8.57193	9.64991	16.1674	5.44041	6.57574	8.73796	10.4818	9.98992
Camellia_sinensis_newGene_17131	0.433062	0.58315	0.501698	0.44491	0.518426	0.888162	0.352159	0.359068	0.265141	0.320458	0.327042	0.212427
Camellia_sinensis_newGene_17132	29.3583	32.3427	30.3216	19.3042	16.0959	16.9358	28.3259	29.2555	28.9709	19.9692	18.6285	18.4114
Camellia_sinensis_newGene_17133	24.2967	22.1971	22.744	9.57952	9.83743	11.5782	26.2563	24.8033	27.3511	20.364	19.369	19.4086
Camellia_sinensis_newGene_17135	0.790007	0.957633	0.820479	0.640807	0.497885	0.778268	1.1754	0.841391	0.818481	0.918085	0.71809	0.724627
Camellia_sinensis_newGene_17136	0.118565	0.026175	0.30946	0.450599	0.345209	0.234325	0.138279	0.404291	0.025196	0	0.287811	0.466355
Camellia_sinensis_newGene_17148	1.51196	1.48654	1.54114	0.750504	0.620403	0.948159	1.04846	1.70216	1.08959	1.01428	1.42111	1.33032
Camellia_sinensis_newGene_17149	0.714039	1.1601	1.04462	0.351646	0.576951	0.480282	1.08166	0.4487	0.722055	0.504572	0.894896	0.715119
Camellia_sinensis_newGene_17150	0	0	0	0	0	0	0	0	0	0.594719	0	0
Camellia_sinensis_newGene_17152	19.4059	18.9234	19.8287	3.92066	3.33322	3.86368	17.369	17.1154	16.6264	23.0465	20.8388	21.4886
Camellia_sinensis_newGene_17154	6.0772	6.45103	5.41315	0.712432	0.901452	1.61911	7.35413	5.92649	8.88714	4.76558	5.08834	4.42939
Camellia_sinensis_newGene_17162	2.03162	1.91128	1.49965	3.04796	3.50135	2.85226	2.01361	1.82334	2.00122	1.8096	1.57169	1.46023
Camellia_sinensis_newGene_17169	0.42447	0	0	0	0	0.598352	0	0	0	0	0.264005	0
Camellia_sinensis_newGene_17175	0	0.221328	0.486229	0	0.14847	0	0.496699	0.414407	0.430538	0	0.057899	0
Camellia_sinensis_newGene_17177	0	0	0	0	0	0	0	0.483778	0	0	0	0
Camellia_sinensis_newGene_1718	3.23343	2.54231	2.36452	2.59569	2.76989	3.6071	2.32346	2.22677	2.7653	2.49931	2.66679	2.11317
Camellia_sinensis_newGene_17184	0.782236	0.645767	0.661674	1.2621	1.08234	1.12179	0.581901	0.374757	0.82175	0.583971	1.05031	0.776393
Camellia_sinensis_newGene_17185	2.38631	3.26509	2.46354	2.86067	1.6708	1.43287	3.1768	2.29396	2.93109	2.39871	2.27915	2.31971
Camellia_sinensis_newGene_17193	0.403043	0.466742	0.524226	0.296065	0.333079	0.535122	0.298919	0.413915	0.296541	0.298643	0.300819	0.147401
Camellia_sinensis_newGene_17198	2.51751	2.52254	2.24264	0.173191	0.230468	0.186189	1.31639	2.16894	0.982908	1.7572	1.67651	1.54256
Camellia_sinensis_newGene_1720	2.8725	2.46566	2.0108	7.24463	5.46241	7.44218	2.16728	2.73504	1.89254	3.25797	2.84387	2.72111
Camellia_sinensis_newGene_17205	0.708569	0.222736	0.055246	1.03183	0.075042	0.157784	0.210408	0.301884	0.482365	0.681221	0	0.876033
Camellia_sinensis_newGene_17206	0.745582	0.552747	0.302347	1.04861	0.89417	0.701574	0.360905	0.531006	0.378222	0.635055	0.449727	0.84622
Camellia_sinensis_newGene_17209	3.37236	2.28306	2.69211	1.09628	1.20812	1.51878	2.70045	1.8902	2.17186	0.995162	1.49171	1.83344
Camellia_sinensis_newGene_17210	3.2413	3.83939	2.94334	3.93466	4.77153	3.84519	4.15212	4.02911	3.29039	3.30642	3.23353	2.94521
Camellia_sinensis_newGene_17215	0.473248	0.409111	0.5485	0	0	0	0.751254	0.84113	0	0	0	0.078529
Camellia_sinensis_newGene_17221	0.229405	0	0.159576	0.203036	0.187806	0.447486	0.246581	0.698671	0.724114	0	0.526264	0.550795
Camellia_sinensis_newGene_17231	0.377025	0	0	0	0	0.081334	0.212078	0	0.239943	0.261402	0.472569	0.174768
Camellia_sinensis_newGene_17232	0	0.13604	0	1.32976	1.06266	0	2.35428	1.61728	0.396314	0	0	0.090247
Camellia_sinensis_newGene_17233	4.26731	3.69788	3.8073	9.62235	9.6931	8.20246	5.45138	4.51675	4.12493	3.07023	3.3573	3.98341
Camellia_sinensis_newGene_17239	0.950364	1.07141	0.703302	2.25086	2.77861	3.09561	1.09802	0.948771	1.08466	1.79348	1.2534	1.25059
Camellia_sinensis_newGene_17253	12.8677	14.2227	13.1736	12.9438	11.9897	11.0389	12.4886	9.41033	8.29315	13.3995	12.3571	12.3986
Camellia_sinensis_newGene_17254	0.996827	0.914681	0.519293	1.28846	1.33307	1.89766	0.49914	0.919436	0.663541	0.732584	0.915902	1.18777
Camellia_sinensis_newGene_17257	0.511798	0.514358	0.91809	0.076057	0.222217	0.232972	0.708168	0.213773	0.607718	1.2497	0.565936	0.864186
Camellia_sinensis_newGene_17265	2.55895	2.923	2.50507	0.209313	0	0.656281	2.75359	3.42068	3.07491	0.946315	0.697507	0
Camellia_sinensis_newGene_17270	1.50083	0.97034	1.16928	0.087253	0.076832	0.027785	2.71912	2.48534	2.29215	0.479952	0.721508	0.567734
Camellia_sinensis_newGene_17271	11.3313	11.3798	11.6738	1.58539	1.0233	1.29598	9.02978	8.0328	9.14986	8.3289	8.51284	9.23114
Camellia_sinensis_newGene_17274	12.2888	14.883	12.5363	19.6137	17.2983	13.985	15.3492	16.0846	11.8445	12.7807	14.0546	12.8923
Camellia_sinensis_newGene_17276	0.325213	0.377036	0.550314	0.126503	0.102136	0.171029	0.337992	0.216514	0.198176	0.25451	0.188286	0.156825
Camellia_sinensis_newGene_17278	16.9476	16.6352	17.5195	19.869	19.6708	19.851	16.5194	17.319	16.0386	15.2957	16.0474	15.9728
Camellia_sinensis_newGene_17279	0.39572	0.565232	1.1504	0.278003	0.632891	0.278603	0.643458	1.56986	0.896793	0.857271	0.718505	0.238515
Camellia_sinensis_newGene_17281	4.53261	5.76043	5.34379	5.92174	7.56206	5.45274	4.29758	4.79765	5.21389	4.6943	3.76192	4.00562
Camellia_sinensis_newGene_17284	0	0.094823	0	0	0	0.050831	0.688199	0	0	0	0	0.117167
Camellia_sinensis_newGene_17287	0.286507	0.281702	0.0993	0.293626	0.881096	0.791238	0.260227	0.3173	0.61145	0.257882	0	0.254318
Camellia_sinensis_newGene_17288	0.392955	0.663377	0.626803	0.672262	0.838205	0.500621	0.456082	0.195672	0.4108	0.69358	0.373158	0.450155
Camellia_sinensis_newGene_17291	8.92128	9.22008	5.29813	5.36382	3.99787	4.92645	8.80532	9.43311	9.57657	4.44153	5.40974	4.37437
Camellia_sinensis_newGene_17299	2.9885	3.39705	3.67328	0	0.295058	0	2.71277	2.18924	2.81001	1.46172	1.7663	2.1176
Camellia_sinensis_newGene_1730	13.6867	11.9165	13.2169	12.4658	12.5645	14.2906	12.5144	11.883	12.6328	13.6267	15.8941	15.064
Camellia_sinensis_newGene_17300	0.194569	0	0	0	0.504559	0.096921	0	0	0	0	0	0.215394
Camellia_sinensis_newGene_17302	3.56104	3.49958	4.36791	3.25828	1.93524	2.7727	4.77618	2.88719	3.31196	2.7387	2.08579	3.25713
Camellia_sinensis_newGene_17303	0	0	0	0	0.646983	0	0	0	0	0	0	0
Camellia_sinensis_newGene_17304	1.79219	1.54867	1.41485	0.049304	0.027206	0.111146	2.2934	1.84126	1.54941	0.189936	0.231536	0.237019
Camellia_sinensis_newGene_17306	3.34675	3.34972	3.79945	5.63575	4.4666	5.26197	3.89652	3.61166	3.30333	3.783	3.40814	3.92972
Camellia_sinensis_newGene_17307	0.202879	0	0.303423	0.706241	0.094011	0.14745	0.064079	0	0.099015	0.370796	0	0
Camellia_sinensis_newGene_17317	0	0.057252	0	0.313267	0	0.055775	0	0.377392	0.38232	0.132188	0	0
Camellia_sinensis_newGene_1732	5.76169	6.43303	5.89609	6.82385	6.81282	7.0812	6.23463	6.72113	7.53742	6.18413	6.18082	5.06339
Camellia_sinensis_newGene_17320	0.069632	0.194202	0.216353	0.591251	0.552133	0.320144	0.037466	0	0.277182	0.23633	0.118984	0.274098
Camellia_sinensis_newGene_17322	0	0	0	1.15034	1.34373	0.553776	0	0	0	0	0	0.061164
Camellia_sinensis_newGene_17324	0.249965	0.269851	0.267132	2.25834	1.97739	2.06765	0.321301	0.253122	0.43853	0.213605	0.274838	0.304039
Camellia_sinensis_newGene_17329	0.357344	0	0.587444	0.23404	0.146912	0.329494	0.285745	0.513417	0.527004	0.45724	0	0.74761
Camellia_sinensis_newGene_1733	0.29649	0.331968	1.05533	0.752299	0.79892	0.850869	0.934929	0.917734	0.632488	0.547689	0.801569	0.689682
Camellia_sinensis_newGene_17332	0.367977	0.3247	0.244164	0.366376	0.271564	0.382558	0.305055	0.393994	0.060268	0.304938	0.142165	0.222765
Camellia_sinensis_newGene_17334	0.744866	1.12546	0.755219	0.871656	1.13333	0.502445	0.62152	0.409016	0.861136	0.948321	0.801207	0.415084
Camellia_sinensis_newGene_17347	5.45223	3.666	5.74968	5.03975	4.84616	3.48325	4.53918	5.95457	6.04568	4.66265	5.5709	3.33065
Camellia_sinensis_newGene_17353	0	0.34916	0.277701	0	0	0	0	0.65336	0	0	0	0.627689
Camellia_sinensis_newGene_17354	23.7461	24.4129	25.156	20.4266	20.2003	18.4948	24.6457	25.5717	21.5715	29.3801	36.4265	35.0502
Camellia_sinensis_newGene_17357	1.686	1.65724	1.49495	2.59962	1.90656	2.53746	1.44214	2.0768	1.94015	1.08508	1.54054	1.46557
Camellia_sinensis_newGene_17363	0.432108	0.078885	0	0	0	0	1.63113	0.505432	1.19795	0.291896	0.164866	0.130179
Camellia_sinensis_newGene_17364	0	0	0	0	0.53213	0	0	0.888227	0	0	0.876326	0
Camellia_sinensis_newGene_17370	0.562245	1.18525	0.836759	0.091477	0	0	1.56431	1.79902	1.88141	0.076362	0.039998	0.249924
Camellia_sinensis_newGene_17371	1.14368	1.41281	1.18979	0.408607	0.332585	0.399995	1.24474	1.06922	0.928818	1.10278	1.09574	1.13467
Camellia_sinensis_newGene_17374	0	0.262151	1.13135	0.15508	0.451075	0.326151	0.321311	0.086159	0.22641	0.589137	0	0
Camellia_sinensis_newGene_17376	0.725374	0.746322	0.378914	0.726026	1.30533	1.25314	0.597777	1.0156	0.433577	0.886564	0.958744	0.706079
Camellia_sinensis_newGene_17378	0.701635	0.330998	0.840954	0.213371	0.068357	0.129498	0.329088	0.596801	0.927599	0.225991	0.294251	0.381036
Camellia_sinensis_newGene_1738	0.735512	1.23897	1.21123	0.159364	0.202585	0.264427	0.556956	0.580643	0.717146	0.319538	0.302861	0.272182
Camellia_sinensis_newGene_17380	0.118056	0	0	0.557484	0.286405	0.36049	0.738556	0.111075	0.096494	0	0.104244	0
Camellia_sinensis_newGene_17383	1.34202	0.974079	1.3514	4.15591	4.44689	2.97547	1.56794	1.52175	1.52638	1.61121	1.71141	1.82603
Camellia_sinensis_newGene_1739	0.230258	0.724524	0.564737	0	0.094343	0	0.66594	0.593937	0.592192	0.627696	0.537353	0.334836
Camellia_sinensis_newGene_17391	59.5365	65.8469	89.0678	63.7152	52.9967	53.4169	91.4784	82.0302	65.3058	60.1203	67.1377	59.9671
Camellia_sinensis_newGene_17392	78.0395	74.7389	77.1162	67.0356	62.7577	57.3909	69.3555	65.61	65.2038	55.2717	60.1163	53.8005
Camellia_sinensis_newGene_17395	0.763147	0.790877	0.935627	0.316636	0.27882	0.400204	0.538498	1.16129	0.656185	1.4724	1.20281	1.16966
Camellia_sinensis_newGene_17396	1.97561	2.59767	3.40243	1.91904	2.56094	2.35806	2.5971	2.96317	2.90445	2.40658	2.70152	2.49059
Camellia_sinensis_newGene_174	0.7108	0.766841	0.611811	0.267549	0.083787	0	0.608718	0.859167	0.564741	1.05896	0.782651	1.33449
Camellia_sinensis_newGene_17402	0	0	0.652437	4.28403	0.452482	1.18078	0.678017	0	0	0	0	0
Camellia_sinensis_newGene_17405	1.34116	1.02902	0.910599	0	0.078139	0	4.46028	3.99564	3.37537	3.10787	4.00652	3.7017
Camellia_sinensis_newGene_17413	5.32922	3.34414	4.77317	0.884299	2.642	3.26186	6.11072	2.93804	2.14217	3.51641	2.9389	0
Camellia_sinensis_newGene_17416	1.50457	1.38286	1.14415	1.55774	1.58537	1.88039	1.88422	1.55824	1.66782	0.964366	1.52388	1.76029
Camellia_sinensis_newGene_17420	4.49923	1.38145	2.30028	1.37441	0.978663	1.3279	1.80267	1.83189	1.82232	2.01949	1.93194	1.49231
Camellia_sinensis_newGene_17423	22.1176	21.2148	21.6343	44.4218	47.0323	48.6476	21.3857	20.5233	21.376	16.9203	17.5556	16.4573
Camellia_sinensis_newGene_17426	55.01	52.6436	54.0415	36.5667	36.5034	34.2423	57.7599	54.6761	55.4626	61.8268	63.016	55.7999
Camellia_sinensis_newGene_17431	0.679229	0.541528	0.169198	0.105984	0.368769	0.505501	0.530547	0.77493	0.893922	1.13806	0.394625	0.542377
Camellia_sinensis_newGene_17432	0.589447	1.23056	1.19902	1.16483	1.14215	1.41746	1.25883	1.71633	1.88935	0.718922	0.179812	0.457171
Camellia_sinensis_newGene_17434	0	0.117872	0.449714	0	0.091547	0	0.353323	0.915121	0.13109	0.198969	0.214203	0.560478
Camellia_sinensis_newGene_17435	7.63715	6.68837	7.47437	7.09528	7.51225	6.9834	10.4869	8.82893	10.7403	4.07828	5.89359	5.04683
Camellia_sinensis_newGene_17439	0.19736	0.26079	0.078627	0	0.113121	0.088158	0.313652	0.279437	0.728346	0.433173	0.760511	0.236791
Camellia_sinensis_newGene_17441	0.530274	0	0.593259	0	0.2072	0	0.621421	1.14075	0.377664	0.222245	0	0
Camellia_sinensis_newGene_17443	0.944346	1.50998	1.16482	0.585574	0.744738	0.30515	1.15265	3.55159	2.03783	0.999734	1.15073	1.07549
Camellia_sinensis_newGene_17448	0.294392	0.963709	0.794044	0.326207	0.246131	0.624917	0.52307	0.836083	0.631774	0.646827	0.680148	0.655135
Camellia_sinensis_newGene_1745	0.417975	0.246944	0.450053	0.317289	0.19184	0.262639	0.728253	0.449581	0.200458	0.311691	0.262819	0.142019
Camellia_sinensis_newGene_17454	4.75467	4.8657	4.80746	2.87848	2.49184	2.7327	3.92166	4.4271	4.54823	3.85547	3.45149	3.79364
Camellia_sinensis_newGene_17460	0.018181	0	0.026198	0.050437	0.532279	0.021718	0	0	0.023773	0	0	0
Camellia_sinensis_newGene_17466	1.16816	1.31978	1.33574	0.918663	1.0858	1.07515	2.30816	1.94437	1.59784	1.0761	0.902715	1.53581
Camellia_sinensis_newGene_17472	0.071018	0.064744	1.12384	0.584504	0.064534	0.227981	0.985817	0.091384	0.355518	0	0.089938	0.092282
Camellia_sinensis_newGene_17473	4.85372	3.39938	3.85592	8.07054	8.06478	8.97139	5.55264	4.74691	4.612	4.64757	5.90834	5.29773
Camellia_sinensis_newGene_17475	0.73832	0.84364	0.668202	1.05149	0.733542	0.737737	0.517515	0.670812	0.750024	0.769255	0.466794	0.539398
Camellia_sinensis_newGene_17476	6.55202	7.75207	6.81093	6.00252	7.70442	7.74456	4.64254	4.68164	5.01135	4.73866	2.89275	4.96909
Camellia_sinensis_newGene_17481	0.585754	0.437351	0.635179	1.28248	1.55524	0.832258	0.452521	0.287055	0.450703	0.465247	0.325649	0.479416
Camellia_sinensis_newGene_17497	0.482047	0.482933	0.58896	0.638988	0.725606	0.723758	0.21449	0.276791	0.255802	0.239817	0.020899	0.113882
Camellia_sinensis_newGene_17498	11.4426	10.3577	10.3253	9.76598	8.97343	8.97497	8.72875	7.04069	9.05422	8.78508	9.37859	9.98785
Camellia_sinensis_newGene_17500	1.3948	1.30085	1.47041	0.261151	0.6425	0.450202	1.38402	0.839193	0.81771	0.68901	0.908337	0.424025
Camellia_sinensis_newGene_17505	4.55044	5.70427	5.57718	2.49227	2.32153	2.55911	6.10023	6.46451	5.7602	2.54745	2.67234	2.80242
Camellia_sinensis_newGene_17508	1.28429	0	1.7249	0.737404	0.682806	0.42996	1.92065	0.802685	1.5264	1.23932	0	1.93216
Camellia_sinensis_newGene_17510	19.3915	1.77681	10.4491	10.0668	4.37516	0.00025	3.78036	13.633	1.18423	0.000205	1.5349	22.7226
Camellia_sinensis_newGene_17515	0.410757	0.253033	0.284175	0.800861	1.26229	0.862962	0.199168	0.302584	0.305194	0.184266	0.163213	0.224834
Camellia_sinensis_newGene_17520	4.2554	5.09873	5.62183	4.44393	3.6269	4.30337	5.97041	6.79073	5.78156	5.29108	4.93459	5.40042
Camellia_sinensis_newGene_17532	0.482913	1.2507	0.586182	0.807707	0.602645	0.676435	1.44152	0.880835	1.55601	0.983853	0.358768	0.774336
Camellia_sinensis_newGene_17536	0.41842	0.241763	0	0	0.469831	0	0.122294	0.135145	0	0	0	0
Camellia_sinensis_newGene_17537	0	0.701192	0	0	0	0	0	0	0	0.321845	0	0
Camellia_sinensis_newGene_17541	1.20353	1.38192	0.699872	2.73451	2.65235	2.45607	1.78172	1.47662	1.20908	1.28231	0.912903	0.63919
[truncated: 37,947 more rows]

## Sheet: TableS4
	Table S4 Annotation of all identified genes under N, P and K stavtation
#GeneID	COG_class	COG_class_annotation	GO_annotation	KEGG_annotation	KEGG_pathway_annotation	KOG_class	KOG_class_annotation	Pfam_annotation	Swiss-Prot_annotation	eggNOG_class	eggNOG_class_annotation	NR_annotation
Camellia_sinensis_newGene_33994	[P]	Inorganic ion transport and metabolism	Molecular Function: 5'-nucleotidase activity (GO:0008253);; Biological Process: dephosphorylation (GO:0016311);; Molecular Function: metal ion binding (GO:0046872);;	--	--	--	--	Early nodulin 93 ENOD93 protein;; K+ potassium transporter;; 5' nucleotidase family	Potassium transporter 7 GN=T5E8_200 OS=Arabidopsis thaliana (Mouse-ear cress) PE=1 SV=2	F	Nucleotide transport and metabolism	PREDICTED: 5&apos;-nucleotidase domain-containing protein 4 [Sesamum indicum]
Camellia_sinensis_newGene_42701	--	--	--	K16578|1.87999e-34|rcu:RCOM_1722960|hypothetical protein; K16578 CLIP-associating protein 1/2 (A)	--	--	--	--	CLIP-associated protein GN=T2G17.1/F11A3.25 OS=Arabidopsis thaliana (Mouse-ear cress) PE=1 SV=1	S	Function unknown	conserved hypothetical protein [Ricinus communis]
Camellia_sinensis_newGene_3886	--	--	Molecular Function: nucleotide binding (GO:0000166);; Molecular Function: protein serine/threonine kinase activity (GO:0004674);; Cellular Component: plasma membrane (GO:0005886);; Biological Process: protein phosphorylation (GO:0006468);; Biological Process: defense response (GO:0006952);; Cellular Component: plasmodesma (GO:0009506);;	--	--	--	--	S-locus glycoprotein family;; D-mannose binding lectin	G-type lectin S-receptor-like serine/threonine-protein kinase At4g27290 (Precursor) GN=At4g27290 OS=Arabidopsis thaliana (Mouse-ear cress) PE=3 SV=4	T	Signal transduction mechanisms	PREDICTED: uncharacterized protein LOC100246941 [Vitis vinifera]
Camellia_sinensis_newGene_36691	--	--	Molecular Function: metal ion binding (GO:0046872);;	--	--	[R]	General function prediction only	--	F-box/LRR-repeat protein 15 GN=FBL15 OS=Arabidopsis thaliana (Mouse-ear cress) PE=2 SV=2	R	General function prediction only	hypothetical protein PRUPE_ppa000979mg [Prunus persica]
Camellia_sinensis_newGene_38894	[U]	Intracellular trafficking, secretion, and vesicular transport	Molecular Function: GTPase activity (GO:0003924);; Molecular Function: GTP binding (GO:0005525);; Biological Process: SRP-dependent cotranslational protein targeting to membrane (GO:0006614);; Molecular Function: 7S RNA binding (GO:0008312);; Cellular Component: chloroplast stroma (GO:0009570);; Cellular Component: signal recognition particle, chloroplast targeting (GO:0080085);;	K03106|2.1607e-61|vvi:100247624|signal recognition particle 54 kDa protein, chloroplastic; K03106 signal recognition particle subunit SRP54 (A)	Protein export (ko03060)	[U]	Intracellular trafficking, secretion, and vesicular transport	SRP54-type protein, helical bundle domain;; SRP54-type protein, GTPase domain	Signal recognition particle 54 kDa protein, chloroplastic (Precursor) GN=F8F6_150 OS=Arabidopsis thaliana (Mouse-ear cress) PE=1 SV=1	U	Intracellular trafficking, secretion, and vesicular transport	PREDICTED: signal recognition particle 54 kDa protein, chloroplastic [Vitis vinifera]
Camellia_sinensis_newGene_282	--	--	Molecular Function: nucleic acid binding (GO:0003676);;	--	--	--	--	BED zinc finger	--	U	Intracellular trafficking, secretion, and vesicular transport	PREDICTED: uncharacterized protein LOC104881545 [Vitis vinifera]
Camellia_sinensis_newGene_1579	[G]	Carbohydrate transport and metabolism	Biological Process: glucose metabolic process (GO:0006006);; Molecular Function: peptidase activity (GO:0008233);; Molecular Function: oxidoreductase activity, acting on the aldehyde or oxo group of donors, NAD or NADP as acceptor (GO:0016620);; Molecular Function: NADP binding (GO:0050661);; Molecular Function: NAD binding (GO:0051287);; Biological Process: oxidation-reduction process (GO:005511…	K16298|1.41921e-21|sot:102604138|serine carboxypeptidase-like 49-like; K16298 serine carboxypeptidase-like clade IV [EC:3.4.16.-] (A)	--	[G]	Carbohydrate transport and metabolism	Glyceraldehyde 3-phosphate dehydrogenase, NAD binding domain;; Glyceraldehyde 3-phosphate dehydrogenase, C-terminal domain	Glyceraldehyde-3-phosphate dehydrogenase GAPCP2, chloroplastic (Precursor) GN=GAPCP2 OS=Arabidopsis thaliana (Mouse-ear cress) PE=2 SV=1	O	Posttranslational modification, protein turnover, chaperones	PREDICTED: serine carboxypeptidase-like [Nelumbo nucifera]
Camellia_sinensis_newGene_17270	--	--	Molecular Function: catalytic activity (GO:0003824);; Biological Process: biosynthetic process (GO:0009058);;	--	--	--	--	Phenazine biosynthesis-like protein	--	--	--	unnamed protein product [Coffea canephora]
Camellia_sinensis_newGene_41250	--	--	Biological Process: regulation of biological process (GO:0050789);; Biological Process: cellular response to stimulus (GO:0051716);;	--	--	[R]	General function prediction only	Ankyrin repeats (3 copies);; Ankyrin repeat;; Ankyrin repeats (many copies);; Ankyrin repeat;; Ankyrin repeats (many copies)	Ankyrin repeat-containing protein At3g12360 GN=At3g12360 OS=Arabidopsis thaliana (Mouse-ear cress) PE=2 SV=1	R	General function prediction only	unnamed protein product [Vitis vinifera]
Camellia_sinensis_newGene_21124	--	--	Cellular Component: chloroplast (GO:0009507);; Biological Process: chloroplast-nucleus signaling pathway (GO:0010019);; Biological Process: phytochromobilin biosynthetic process (GO:0010024);; Molecular Function: phytochromobilin:ferredoxin oxidoreductase activity (GO:0050619);; Molecular Function: cobalt ion binding (GO:0050897);; Biological Process: oxidation-reduction process (GO:0055114);;	K08101|6.49701e-11|sot:102604691|phytochromobilin:ferredoxin oxidoreductase, chloroplastic-like; K08101 phytochromobilin:ferredoxin oxidoreductase [EC:1.3.7.4] (A)	Porphyrin and chlorophyll metabolism (ko00860)	--	--	--	Phytochromobilin:ferredoxin oxidoreductase, chloroplastic (Precursor) GN=HY2 OS=Arabidopsis thaliana (Mouse-ear cress) PE=2 SV=1	R	General function prediction only	PREDICTED: phytochromobilin:ferredoxin oxidoreductase, chloroplastic-like isoform X1 [Solanum tuberosum]
Camellia_sinensis_newGene_15707	[O]	Posttranslational modification, protein turnover, chaperones	Molecular Function: ATP-dependent peptidase activity (GO:0004176);; Molecular Function: metalloendopeptidase activity (GO:0004222);; Molecular Function: ATP binding (GO:0005524);; Cellular Component: mitochondrion (GO:0005739);; Biological Process: proteolysis (GO:0006508);; Molecular Function: microtubule-severing ATPase activity (GO:0008568);; Cellular Component: chloroplast thylakoid membrane …	K03798|9.15129e-180|rcu:RCOM_1192780|Cell division protein ftsH, putative (EC:3.6.4.3); K03798 cell division protease FtsH [EC:3.4.24.-] (A)	--	[O]	Posttranslational modification, protein turnover, chaperones	ATPase family associated with various cellular activities (AAA);; AAA domain;; AAA domain (dynein-related subfamily);; FtsH Extracellular;; TIP49 C-terminus;; Holliday junction DNA helicase ruvB N-terminus	ATP-dependent zinc metalloprotease FTSH 2, chloroplastic (Precursor) OS=Oryza sativa subsp. japonica (Rice) PE=3 SV=1	O	Posttranslational modification, protein turnover, chaperones	hypothetical protein CISIN_1g005003mg [Citrus sinensis]
Camellia_sinensis_newGene_33143	--	--	Biological Process: potassium ion transport (GO:0006813);; Molecular Function: potassium:proton antiporter activity (GO:0015386);; Cellular Component: integral component of membrane (GO:0016021);; Cellular Component: chloroplast membrane (GO:0031969);; Biological Process: hydrogen ion transmembrane transport (GO:1902600);;	--	--	[P]	Inorganic ion transport and metabolism	--	K(+) efflux antiporter 1, chloroplastic GN=KEA1 OS=Arabidopsis thaliana (Mouse-ear cress) PE=1 SV=2	P	Inorganic ion transport and metabolism	K(+) efflux antiporter 2, chloroplastic [Glycine soja]
Camellia_sinensis_newGene_15531	[P]	Inorganic ion transport and metabolism	Cellular Component: cytosol (GO:0005829);; Molecular Function: cyanate hydratase activity (GO:0008824);; Biological Process: cyanate catabolic process (GO:0009440);; Molecular Function: identical protein binding (GO:0042802);; Molecular Function: sequence-specific DNA binding (GO:0043565);;	K01725|8.51378e-33|zma:100284448|cl3683_1, CYN, Cyanase; LOC100284448 (EC:4.2.1.104); K01725 cyanate lyase [EC:4.2.1.104] (A)	Nitrogen metabolism (ko00910)	--	--	Cyanate lyase C-terminal domain	Cyanate hydratase {ECO:0000255|HAMAP-Rule:MF_03139} OS=Zea mays (Maize) PE=2 SV=1	E	Amino acid transport and metabolism	cyanate hydratase [Zea mays]
Camellia_sinensis_newGene_20798	--	--	Cellular Component: intracellular (GO:0005622);; Molecular Function: zinc ion binding (GO:0008270);;	--	--	--	--	--	Zinc finger protein CONSTANS-LIKE 9 GN=COL9 OS=Arabidopsis thaliana (Mouse-ear cress) PE=2 SV=1	S	Function unknown	Uncharacterized protein isoform 2 [Theobroma cacao]
Camellia_sinensis_newGene_29049	--	--	Molecular Function: translation initiation factor activity (GO:0003743);; Biological Process: translational initiation (GO:0006413);;	K03255|1.46824e-31|vvi:100257033|clustered mitochondria protein homolog; K03255 protein TIF31 (A)	--	[R]	General function prediction only	--	--	R	General function prediction only	unnamed protein product [Vitis vinifera]
Camellia_sinensis_newGene_39520	[KR]	Transcription;; General function prediction only	Molecular Function: peptide alpha-N-acetyltransferase activity (GO:0004596);; Biological Process: N-terminal protein amino acid acetylation (GO:0006474);; Cellular Component: protein acetyltransferase complex (GO:0031248);;	--	--	[R]	General function prediction only	--	--	R	General function prediction only	PREDICTED: N-alpha-acetyltransferase 50-like isoform 1 [Cucumis sativus]
Camellia_sinensis_newGene_9606	--	--	Molecular Function: nucleotide binding (GO:0000166);; Molecular Function: ion binding (GO:0043167);;	--	--	[R]	General function prediction only	GAG-pre-integrase domain;; Integrase core domain;; Reverse transcriptase (RNA-dependent DNA polymerase);; Reverse transcriptase (RNA-dependent DNA polymerase)	Endonuclease OS=Nicotiana tabacum (Common tobacco) PE=2 SV=1	R	General function prediction only	gag-pol polyprotein [Populus deltoides]
Camellia_sinensis_newGene_16224	--	--	Molecular Function: DNA binding (GO:0003677);; Molecular Function: protein kinase activity (GO:0004672);; Molecular Function: ATP binding (GO:0005524);; Biological Process: protein phosphorylation (GO:0006468);;	--	--	[T]	Signal transduction mechanisms	HORMA domain	Probable protein phosphatase 2C 31 GN=At2g40860/At2g40870 OS=Arabidopsis thaliana (Mouse-ear cress) PE=2 SV=1	B	Chromatin structure and dynamics	PREDICTED: HORMA domain-containing protein 1-like [Citrus sinensis]
Camellia_sinensis_newGene_208	[DZ]	Cell cycle control, cell division, chromosome partitioning;; Cytoskeleton	--	--	--	[S]	Function unknown	Regulator of chromosome condensation (RCC1) repeat;; Regulator of chromosome condensation (RCC1) repeat	Ultraviolet-B receptor UVR8 GN=UVR8 OS=Arabidopsis thaliana (Mouse-ear cress) PE=1 SV=1	S	Function unknown	Regulator of chromosome condensation family protein isoform 2 [Theobroma cacao]
Camellia_sinensis_newGene_23261	--	--	Molecular Function: zinc ion binding (GO:0008270);; Cellular Component: integral component of membrane (GO:0016021);;	--	--	[A]	RNA processing and modification	RING-variant domain	--	A	RNA processing and modification	PREDICTED: uncharacterized protein LOC104090820 isoform X1 [Nicotiana tomentosiformis]
Camellia_sinensis_newGene_43637	--	--	Cellular Component: membrane (GO:0016020);;	--	--	--	--	Sieve element occlusion C-terminus	--	S	Function unknown	PREDICTED: uncharacterized protein LOC100255955 isoform X3 [Vitis vinifera]
Camellia_sinensis_newGene_13570	[L]	Replication, recombination and repair	Biological Process: cellular macromolecule metabolic process (GO:0044260);; Biological Process: nucleic acid metabolic process (GO:0090304);;	--	--	[R]	General function prediction only	Integrase core domain;; Reverse transcriptase-like	Alpha-galactosidase (Precursor) OS=Coffea arabica (Arabian coffee) PE=1 SV=1	R	General function prediction only	gag-pol precursor [Castanea mollissima]
Camellia_sinensis_newGene_41599	--	--	--	--	--	[R]	General function prediction only	--	F-box protein FBW2 GN=T3H13.1 OS=Arabidopsis thaliana (Mouse-ear cress) PE=1 SV=1	R	General function prediction only	PREDICTED: F-box protein FBW2-like [Nelumbo nucifera]
Camellia_sinensis_newGene_9623	--	--	Cellular Component: mitochondrion (GO:0005739);;	--	--	[L]	Replication, recombination and repair	DDE superfamily endonuclease	--	L	Replication, recombination and repair	PREDICTED: uncharacterized protein LOC104609543 [Nelumbo nucifera]
Camellia_sinensis_newGene_39717	--	--	--	K13207|1.50974e-50|vvi:100255122|FCA; flowering time control; K13207 CUG-BP- and ETR3-like factor (A)	--	[A]	RNA processing and modification	--	Flowering time control protein FCA OS=Arabidopsis thaliana (Mouse-ear cress) PE=1 SV=2	A	RNA processing and modification	unnamed protein product [Vitis vinifera]
Camellia_sinensis_newGene_10881	--	--	--	--	--	--	--	--	--	--	--	hypothetical protein VITISV_000588 [Vitis vinifera]
Camellia_sinensis_newGene_24986	--	--	--	--	--	--	--	--	--	S	Function unknown	PREDICTED: uncharacterized protein LOC104879549 [Vitis vinifera]
Camellia_sinensis_newGene_29415	--	--	Cellular Component: cytosol (GO:0005829);; Molecular Function: hydrolase activity, acting on ester bonds (GO:0016788);;	--	--	[I]	Lipid transport and metabolism	GDSL-like Lipase/Acylhydrolase	GDSL esterase/lipase At5g62930 GN=At5g62930 OS=Arabidopsis thaliana (Mouse-ear cress) PE=2 SV=3	I	Lipid transport and metabolism	PREDICTED: GDSL esterase/lipase At5g62930-like [Malus domestica]
Camellia_sinensis_newGene_38144	--	--	Cellular Component: exocyst (GO:0000145);; Cellular Component: plasma membrane (GO:0005886);; Biological Process: exocytosis (GO:0006887);; Cellular Component: plasmodesma (GO:0009506);; Biological Process: vesicle docking (GO:0048278);;	--	--	--	--	--	Exocyst complex component 5 GN=OSJNBb0001P17 OS=Oryza sativa subsp. japonica (Rice) PE=2 SV=1	U	Intracellular trafficking, secretion, and vesicular transport	exocyst complex component Sec10 [Medicago truncatula]
Camellia_sinensis_newGene_9203	[O]	Posttranslational modification, protein turnover, chaperones	Molecular Function: thioredoxin-disulfide reductase activity (GO:0004791);; Molecular Function: enzyme activator activity (GO:0008047);; Cellular Component: chloroplast stroma (GO:0009570);; Biological Process: regulation of chlorophyll biosynthetic process (GO:0010380);; Biological Process: regulation of starch biosynthetic process (GO:0010581);; Molecular Function: oxidoreductase activity, acti…	K00384|1.6458e-45|pmum:103342404|NADPH-dependent thioredoxin reductase 3; K00384 thioredoxin reductase (NADPH) [EC:1.8.1.9] (A)	Pyrimidine metabolism (ko00240);; Selenocompound metabolism (ko00450)	[O]	Posttranslational modification, protein turnover, chaperones	--	NADPH-dependent thioredoxin reductase 3 (Precursor) GN=NTRC OS=Arabidopsis thaliana (Mouse-ear cress) PE=1 SV=2	O	Posttranslational modification, protein turnover, chaperones	hypothetical protein CISIN_1g0092242mg, partial [Citrus sinensis]
Camellia_sinensis_newGene_13308	--	--	--	--	--	--	--	Zinc-binding;; 4F5 protein family	Uncharacterized protein At2g23090 GN=At2g23090 OS=Arabidopsis thaliana (Mouse-ear cress) PE=1 SV=1	S	Function unknown	PREDICTED: uncharacterized protein At2g23090-like [Populus euphratica]
Camellia_sinensis_newGene_40368	--	--	Molecular Function: calmodulin binding (GO:0005516);; Cellular Component: plasma membrane (GO:0005886);; Biological Process: defense response (GO:0006952);; Biological Process: response to biotic stimulus (GO:0009607);; Cellular Component: integral component of membrane (GO:0016021);;	K08472|0|cmo:103499008|Mlo1; MLO-like protein 1; K08472 mlo protein (A)	--	--	--	Mlo family	MLO-like protein 1 GN=T10P11.12 OS=Arabidopsis thaliana (Mouse-ear cress) PE=1 SV=1	S	Function unknown	PREDICTED: MLO-like protein 1 [Cucumis melo]
Camellia_sinensis_newGene_10619	--	--	--	--	--	--	--	Plant mobile domain	--	--	--	PREDICTED: serine/threonine-protein phosphatase 7 long form homolog [Pyrus x bretschneideri]
Camellia_sinensis_newGene_26885	[RTKL]	General function prediction only;; Signal transduction mechanisms;; Transcription;; Replication, recombination and repair	Molecular Function: protein serine/threonine kinase activity (GO:0004674);; Molecular Function: ATP binding (GO:0005524);; Biological Process: protein phosphorylation (GO:0006468);;	K04733|2.30485e-97|vvi:100241109|protein kinase 2A, chloroplastic-like; K04733 interleukin-1 receptor-associated kinase 4 [EC:2.7.11.1] (A)	--	[T]	Signal transduction mechanisms	Protein kinase domain;; Protein tyrosine kinase	Protein kinase 2B, chloroplastic (Precursor) GN=APK2B OS=Arabidopsis thaliana (Mouse-ear cress) PE=2 SV=1	T	Signal transduction mechanisms	PREDICTED: protein kinase 2A, chloroplastic-like [Vitis vinifera]
Camellia_sinensis_newGene_44318	--	--	--	--	--	--	--	--	--	S	Function unknown	Myosin-2 [Gossypium arboreum]
Camellia_sinensis_newGene_40145	[C]	Energy production and conversion	Molecular Function: magnesium ion binding (GO:0000287);; Molecular Function: inorganic diphosphatase activity (GO:0004427);; Cellular Component: cytoplasm (GO:0005737);; Biological Process: phosphate-containing compound metabolic process (GO:0006796);;	K01507|2.41487e-134|mus:103999092|soluble inorganic pyrophosphatase 1, chloroplastic-like; K01507 inorganic pyrophosphatase [EC:3.6.1.1] (A)	Oxidative phosphorylation (ko00190)	[C]	Energy production and conversion	Inorganic pyrophosphatase	Soluble inorganic pyrophosphatase 1, chloroplastic (Precursor) GN=At5g09650 OS=Arabidopsis thaliana (Mouse-ear cress) PE=1 SV=1	C	Energy production and conversion	PREDICTED: soluble inorganic pyrophosphatase 1, chloroplastic-like [Sesamum indicum]
Camellia_sinensis_newGene_9073	--	--	--	--	--	--	--	SWIM zinc finger	Protein FAR1-RELATED SEQUENCE 6 GN=FRS6 OS=Arabidopsis thaliana (Mouse-ear cress) PE=2 SV=1	R	General function prediction only	transposon protein, putative, unclassified [Oryza sativa Japonica Group]
Camellia_sinensis_newGene_26993	--	--	--	--	--	--	--	--	--	S	Function unknown	Epidermal growth factor receptor substrate 15 [Gossypium arboreum]
Camellia_sinensis_newGene_385	--	--	Cellular Component: chloroplast (GO:0009507);; Cellular Component: nuclear pore outer ring (GO:0031080);;	--	--	--	--	--	Nuclear pore complex protein NUP43 {ECO:0000303|PubMed:21189294} OS=Arabidopsis thaliana (Mouse-ear cress) PE=1 SV=1	R	General function prediction only	PREDICTED: uncharacterized protein LOC103422421 [Malus domestica]
Camellia_sinensis_newGene_38722	--	--	Cellular Component: membrane (GO:0016020);;	--	--	--	--	--	--	I	Lipid transport and metabolism	PREDICTED: uncharacterized protein LOC101301930 [Fragaria vesca subsp. vesca]
Camellia_sinensis_newGene_9795	--	--	Cellular Component: mitochondrion (GO:0005739);; Cellular Component: chloroplast stroma (GO:0009570);; Biological Process: leaf senescence (GO:0010150);; Molecular Function: metal ion binding (GO:0046872);; Molecular Function: 2 iron, 2 sulfur cluster binding (GO:0051537);; Biological Process: iron ion homeostasis (GO:0055072);; Biological Process: reactive oxygen species metabolic process (GO:00…	--	--	[R]	General function prediction only	--	CDGSH iron-sulfur domain-containing protein NEET GN=NEET OS=Arabidopsis thaliana (Mouse-ear cress) PE=1 SV=1	R	General function prediction only	hypothetical protein EUTSA_v10015074mg [Eutrema salsugineum]
Camellia_sinensis_newGene_8448	--	--	Molecular Function: ATP binding (GO:0005524);; Cellular Component: plasma membrane (GO:0005886);; Cellular Component: integral component of membrane (GO:0016021);; Molecular Function: ATPase activity, coupled to transmembrane movement of substances (GO:0042626);; Biological Process: transmembrane transport (GO:0055085);;	--	--	[Q]	Secondary metabolites biosynthesis, transport and catabolism	ABC-2 type transporter	Pleiotropic drug resistance protein 4 OS=Oryza sativa subsp. japonica (Rice) PE=2 SV=1	Q	Secondary metabolites biosynthesis, transport and catabolism	hypothetical protein PRUPE_ppa000234mg [Prunus persica]
Camellia_sinensis_newGene_30857	[R]	General function prediction only	Biological Process: transcription-dependent tethering of RNA polymerase II gene DNA at nuclear periphery (GO:0000972);; Molecular Function: RNA binding (GO:0003723);; Cellular Component: nuclear pore (GO:0005643);; Biological Process: RNA export from nucleus (GO:0006405);; Biological Process: protein import into nucleus (GO:0006606);; Molecular Function: ubiquitin binding (GO:0043130);;	K14298|1.13806e-112|rcu:RCOM_0471040|plant poly(A)+ RNA export protein, putative; K14298 mRNA export factor (A)	RNA transport (ko03013)	[A]	RNA processing and modification	WD domain, G-beta repeat	Protein RAE1 {ECO:0000303|PubMed:21189294} OS=Arabidopsis thaliana (Mouse-ear cress) PE=1 SV=2	A	RNA processing and modification	unnamed protein product [Coffea canephora]
Camellia_sinensis_newGene_10736	--	--	Molecular Function: oxidoreductase activity, acting on a sulfur group of donors, NAD(P) as acceptor (GO:0016668);; Biological Process: oxidation-reduction process (GO:0055114);;	--	--	[R]	General function prediction only	PPR repeat family;; PPR repeat;; PPR repeat;; Pentatricopeptide repeat domain;; Evolutionarily conserved signalling intermediate in Toll pathway	Pentatricopeptide repeat-containing protein At5g16420, mitochondrial (Precursor) GN=At5g16420 OS=Arabidopsis thaliana (Mouse-ear cress) PE=2 SV=1	R	General function prediction only	PREDICTED: pentatricopeptide repeat-containing protein At5g16420, mitochondrial isoform X1 [Vitis vinifera]
Camellia_sinensis_newGene_35042	--	--	--	K04506|2.11239e-06|pop:POPTR_0017s01040g|seven in absentia family protein; K04506 E3 ubiquitin-protein ligase SIAH1 [EC:6.3.2.19] (A)	Ubiquitin mediated proteolysis (ko04120)	--	--	--	DNA-directed RNA polymerase 1B, mitochondrial (Precursor) GN=RPOT1-TOM OS=Nicotiana tabacum (Common tobacco) PE=2 SV=2	--	--	--
Camellia_sinensis_newGene_1518	[O]	Posttranslational modification, protein turnover, chaperones	Molecular Function: ATP binding (GO:0005524);; Cellular Component: vacuolar membrane (GO:0005774);; Cellular Component: endoplasmic reticulum (GO:0005783);; Cellular Component: Golgi apparatus (GO:0005794);; Cellular Component: chloroplast (GO:0009507);;	K09486|1.0387e-145|pper:PRUPE_ppa001147mg|hypothetical protein; K09486 hypoxia up-regulated 1 (A)	Protein processing in endoplasmic reticulum (ko04141)	[O]	Posttranslational modification, protein turnover, chaperones	Hsp70 protein	Heat shock 70 kDa protein 17 (Precursor) OS=Arabidopsis thaliana (Mouse-ear cress) PE=1 SV=1	O	Posttranslational modification, protein turnover, chaperones	PREDICTED: heat shock 70 kDa protein 17 [Nelumbo nucifera]
Camellia_sinensis_newGene_10312	[J]	Translation, ribosomal structure and biogenesis	Biological Process: maturation of LSU-rRNA from tricistronic rRNA transcript (SSU-rRNA, 5.8S rRNA, LSU-rRNA) (GO:0000463);; Biological Process: cytoplasmic translation (GO:0002181);; Molecular Function: structural constituent of ribosome (GO:0003735);; Cellular Component: cytosolic large ribosomal subunit (GO:0022625);; Molecular Function: poly(A) RNA binding (GO:0044822);;	K02937|2.95861e-125|vvi:100245039|60S ribosomal protein L7-2; K02937 large subunit ribosomal protein L7e (A)	Ribosome (ko03010)	[J]	Translation, ribosomal structure and biogenesis	Ribosomal L30 N-terminal domain;; Ribosomal protein L30p/L7e	60S ribosomal protein L7-4 GN=RPL7D OS=Arabidopsis thaliana (Mouse-ear cress) PE=2 SV=1	J	Translation, ribosomal structure and biogenesis	PREDICTED: 60S ribosomal protein L7-2-like [Nelumbo nucifera]
Camellia_sinensis_newGene_18149	--	--	Cellular Component: nucleus (GO:0005634);; Cellular Component: cytoplasm (GO:0005737);; Cellular Component: integral component of membrane (GO:0016021);; Molecular Function: nucleotidyltransferase activity (GO:0016779);; Biological Process: RNA 3' uridylation (GO:0071076);;	--	--	[D]	Cell cycle control, cell division, chromosome partitioning	Nucleotidyltransferase domain	--	D	Cell cycle control, cell division, chromosome partitioning	PREDICTED: poly(A) RNA polymerase cid11 [Nicotiana sylvestris]
Camellia_sinensis_newGene_35883	--	--	Molecular Function: beta-galactosidase activity (GO:0004565);; Cellular Component: cell wall (GO:0005618);; Cellular Component: vacuole (GO:0005773);; Biological Process: carbohydrate metabolic process (GO:0005975);; Cellular Component: integral component of membrane (GO:0016021);; Molecular Function: carbohydrate binding (GO:0030246);;	--	--	[G]	Carbohydrate transport and metabolism	--	Beta-galactosidase 5 (Precursor) OS=Oryza sativa subsp. japonica (Rice) PE=2 SV=1	G	Carbohydrate transport and metabolism	unnamed protein product [Coffea canephora]
Camellia_sinensis_newGene_12622	--	--	Biological Process: carbohydrate transport (GO:0008643);; Cellular Component: membrane (GO:0016020);; Molecular Function: nutrient reservoir activity (GO:0045735);;	--	--	--	--	--	Sucrose-binding protein (Precursor) GN=SBP OS=Glycine max (Soybean) PE=1 SV=1	R	General function prediction only	PREDICTED: vicilin-like antimicrobial peptides 2-3 [Beta vulgaris subsp. vulgaris]
Camellia_sinensis_newGene_27676	--	--	Cellular Component: intracellular (GO:0005622);; Cellular Component: membrane (GO:0016020);;	--	--	--	--	--	--	R	General function prediction only	hypothetical protein JCGZ_16044 [Jatropha curcas]
Camellia_sinensis_newGene_38327	--	--	--	--	--	[L]	Replication, recombination and repair	--	--	L	Replication, recombination and repair	PREDICTED: uncharacterized protein LOC102589320 isoform X1 [Solanum tuberosum]
Camellia_sinensis_newGene_20260	--	--	--	--	--	--	--	gag-polypeptide of LTR copia-type	--	S	Function unknown	PREDICTED: uncharacterized protein LOC104423987 [Eucalyptus grandis]
Camellia_sinensis_newGene_607	--	--	Molecular Function: ATP-dependent RNA helicase activity (GO:0004004);; Molecular Function: ATP binding (GO:0005524);; Cellular Component: nucleus (GO:0005634);; Cellular Component: cytoplasm (GO:0005737);; Biological Process: RNA processing (GO:0006396);; Molecular Function: poly(A) RNA binding (GO:0044822);;	K12820|4.81944e-131|pmum:103327299|probable pre-mRNA-splicing factor ATP-dependent RNA helicase; K12820 pre-mRNA-splicing factor ATP-dependent RNA helicase DHX15/PRP43 [EC:3.6.4.13] (A)	Spliceosome (ko03040)	[A]	RNA processing and modification	Oligonucleotide/oligosaccharide-binding (OB)-fold;; Helicase associated domain (HA2);; Oligonucleotide/oligosaccharide-binding (OB)-fold	Probable pre-mRNA-splicing factor ATP-dependent RNA helicase GN=At2g47250 OS=Arabidopsis thaliana (Mouse-ear cress) PE=2 SV=1	A	RNA processing and modification	putative pre-mRNA-splicing factor ATP-dependent RNA helicase [Morus notabilis]
Camellia_sinensis_newGene_4691	--	--	--	--	--	--	--	Plant self-incompatibility protein S1	--	--	--	--
Camellia_sinensis_newGene_776	--	--	--	--	--	[T]	Signal transduction mechanisms	--	--	T	Signal transduction mechanisms	PREDICTED: probable receptor-like protein kinase At1g67000 [Malus domestica]
Camellia_sinensis_newGene_6720	--	--	Biological Process: cellular biosynthetic process (GO:0044249);; Biological Process: defense response to other organism (GO:0098542);; Biological Process: organonitrogen compound biosynthetic process (GO:1901566);;	K01919|3.33937e-18|pop:POPTR_0003s12700g|POPTRDRAFT_830837; hypothetical protein; K01919 glutamate--cysteine ligase [EC:6.3.2.2] (A)	Glutathione metabolism (ko00480)	--	--	--	Glutamate--cysteine ligase, chloroplastic (Precursor) GN=GSH1 OS=Solanum lycopersicum (Tomato) PE=2 SV=1	H	Coenzyme transport and metabolism	PREDICTED: glutamate--cysteine ligase, chloroplastic-like [Populus euphratica]
Camellia_sinensis_newGene_24153	--	--	Biological Process: cellular process (GO:0009987);; Molecular Function: kinase activity (GO:0016301);;	--	--	--	--	S-locus glycoprotein family;; D-mannose binding lectin	G-type lectin S-receptor-like serine/threonine-protein kinase At1g11330 (Precursor) GN=At1g11330 OS=Arabidopsis thaliana (Mouse-ear cress) PE=2 SV=3	T	Signal transduction mechanisms	unnamed protein product [Coffea canephora]
Camellia_sinensis_newGene_4558	--	--	Cellular Component: integral component of membrane (GO:0016021);;	--	--	--	--	--	--	S	Function unknown	PREDICTED: uncharacterized protein LOC105175093 [Sesamum indicum]
Camellia_sinensis_newGene_28396	--	--	--	--	--	--	--	Plant transposase (Ptta/En/Spm family)	--	S	Function unknown	hypothetical protein VITISV_008346 [Vitis vinifera]
Camellia_sinensis_newGene_20593	--	--	Cellular Component: nucleosome (GO:0000786);; Molecular Function: DNA binding (GO:0003677);; Cellular Component: nucleus (GO:0005634);; Biological Process: nucleosome assembly (GO:0006334);;	--	--	--	--	linker histone H1 and H5 family	Histone H1.2 GN=At2g30620 OS=Arabidopsis thaliana (Mouse-ear cress) PE=1 SV=1	R	General function prediction only	hypothetical protein CISIN_1g0171711mg, partial [Citrus sinensis]
Camellia_sinensis_newGene_34135	--	--	--	K12486|1.68379e-06|pvu:PHAVU_011G207700g|hypothetical protein; K12486 stromal membrane-associated protein (A)	Endocytosis (ko04144)	[T]	Signal transduction mechanisms	--	Probable ADP-ribosylation factor GTPase-activating protein AGD11 GN=AGD11 OS=Arabidopsis thaliana (Mouse-ear cress) PE=2 SV=1	--	--	--
Camellia_sinensis_newGene_36274	--	--	Molecular Function: structural constituent of ribosome (GO:0003735);; Molecular Function: dicarboxylic acid transmembrane transporter activity (GO:0005310);; Cellular Component: cell wall (GO:0005618);; Cellular Component: mitochondrion (GO:0005739);; Cellular Component: vacuolar membrane (GO:0005774);; Biological Process: translation (GO:0006412);; Biological Process: dicarboxylic acid transport…	K15104|1.32978e-15|vvi:100248729|mitochondrial dicarboxylate/tricarboxylate transporter DTC; K15104 solute carrier family 25 (mitochondrial oxoglutarate transporter), member 11 (A)	--	[C]	Energy production and conversion	--	Mitochondrial dicarboxylate/tricarboxylate transporter DTC GN=DTC OS=Arabidopsis thaliana (Mouse-ear cress) PE=1 SV=1	C	Energy production and conversion	PREDICTED: mitochondrial dicarboxylate/tricarboxylate transporter DTC-like [Sesamum indicum]
Camellia_sinensis_newGene_40263	--	--	--	K09562|3.99737e-06|atr:s00012p00251300|AMTR_s00012p00251300; hypothetical protein; K09562 hsp70-interacting protein (A)	Protein processing in endoplasmic reticulum (ko04141)	[O]	Posttranslational modification, protein turnover, chaperones	--	--	--	--	--
Camellia_sinensis_newGene_38543	--	--	Molecular Function: DNA binding (GO:0003677);;	--	--	--	--	Protein of unknown function (DUF 659)	--	R	General function prediction only	hypothetical protein POPTR_0001s38125g [Populus trichocarpa]
Camellia_sinensis_newGene_28224	[L]	Replication, recombination and repair	--	K10706|4.12956e-129|vvi:100244982|uncharacterized LOC100244982; K10706 senataxin [EC:3.6.4.-] (A)	--	[A]	RNA processing and modification	AAA domain	Probable helicase MAGATAMA 3 GN=MAA3 OS=Arabidopsis thaliana (Mouse-ear cress) PE=2 SV=1	A	RNA processing and modification	PREDICTED: uncharacterized protein LOC100244982 [Vitis vinifera]
Camellia_sinensis_newGene_33651	--	--	Biological Process: transcription, DNA-templated (GO:0006351);;	--	--	--	--	No apical meristem (NAM) protein	NAC domain-containing protein 8 GN=NAC008 OS=Arabidopsis thaliana (Mouse-ear cress) PE=2 SV=1	L	Replication, recombination and repair	unnamed protein product [Coffea canephora]
Camellia_sinensis_newGene_25849	--	--	Cellular Component: endoplasmic reticulum membrane (GO:0005789);; Cellular Component: integral component of membrane (GO:0016021);;	K13989|3.06426e-40|gmx:100791885|derlin-2.2-like; K13989 Derlin-2/3 (A)	Protein processing in endoplasmic reticulum (ko04141)	[S]	Function unknown	--	Derlin-2.2 GN=DER2.2 OS=Arabidopsis thaliana (Mouse-ear cress) PE=2 SV=1	S	Function unknown	PREDICTED: derlin-2.2 [Nicotiana sylvestris]
Camellia_sinensis_newGene_9461	--	--	--	--	--	--	--	Late embryogenesis abundant protein	Late embryogenesis abundant protein Lea5 GN=LEA5 OS=Citrus sinensis (Sweet orange) PE=2 SV=1	S	Function unknown	late embryogenesis abundant protein 3L-1 [Camellia sinensis]
Camellia_sinensis_newGene_15030	[Q]	Secondary metabolites biosynthesis, transport and catabolism	Molecular Function: copper ion binding (GO:0005507);; Molecular Function: oxidoreductase activity, oxidizing metal ions (GO:0016722);; Biological Process: lignin catabolic process (GO:0046274);; Cellular Component: apoplast (GO:0048046);; Molecular Function: hydroquinone:oxygen oxidoreductase activity (GO:0052716);; Biological Process: oxidation-reduction process (GO:0055114);;	--	--	[Q]	Secondary metabolites biosynthesis, transport and catabolism	Multicopper oxidase;; Multicopper oxidase;; Multicopper oxidase	Laccase-7 (Precursor) GN=LAC7 OS=Arabidopsis thaliana (Mouse-ear cress) PE=2 SV=1	Q	Secondary metabolites biosynthesis, transport and catabolism	PREDICTED: laccase-7 [Vitis vinifera]
Camellia_sinensis_newGene_18243	[I]	Lipid transport and metabolism	Cellular Component: integral component of membrane (GO:0016021);; Molecular Function: lyase activity (GO:0016829);; Molecular Function: intramolecular transferase activity (GO:0016866);;	K15813|0|vvi:100251443|beta-amyrin synthase; K15813 beta-amyrin synthase [EC:5.4.99.39] (A)	Sesquiterpenoid and triterpenoid biosynthesis (ko00909)	[I]	Lipid transport and metabolism	Prenyltransferase and squalene oxidase repeat;; Prenyltransferase-like;; Prenyltransferase-like;; Pectic acid lyase	Dammarenediol II synthase GN=PNA OS=Panax ginseng (Korean ginseng) PE=1 SV=1	I	Lipid transport and metabolism	PREDICTED: dammarenediol II synthase-like [Sesamum indicum]
Camellia_sinensis_newGene_11126	[K]	Transcription	Molecular Function: RNA polymerase III activity (GO:0001056);; Molecular Function: DNA binding (GO:0003677);; Cellular Component: DNA-directed RNA polymerase III complex (GO:0005666);; Biological Process: transcription from RNA polymerase III promoter (GO:0006383);;	K03018|0|vvi:100267354|DNA-directed RNA polymerase III subunit rpc1; K03018 DNA-directed RNA polymerase III subunit RPC1 [EC:2.7.7.6] (A)	Purine metabolism (ko00230);; Pyrimidine metabolism (ko00240);; RNA polymerase (ko03020)	[K]	Transcription	RNA polymerase Rpb1, domain 1;; RNA polymerase Rpb1, domain 2;; RNA polymerase Rpb1, domain 5;; RNA polymerase Rpb1, domain 3;; RNA polymerase Rpb1, domain 4	DNA-directed RNA polymerase II subunit 1 GN=F4B14.70 OS=Arabidopsis thaliana (Mouse-ear cress) PE=1 SV=3	K	Transcription	PREDICTED: DNA-directed RNA polymerase III subunit rpc1 [Vitis vinifera]
Camellia_sinensis_newGene_4443	[R]	General function prediction only	Molecular Function: nucleotide binding (GO:0000166);; Molecular Function: RNA binding (GO:0003723);; Cellular Component: chloroplast (GO:0009507);;	--	--	[R]	General function prediction only	RNA recognition motif. (a.k.a. RRM, RBD, or RNP domain);; RNA recognition motif (a.k.a. RRM, RBD, or RNP domain);; RNA recognition motif. (a.k.a. RRM, RBD, or RNP domain)	Glycine-rich RNA-binding protein GRP2A OS=Sinapis alba (White mustard) PE=2 SV=1	R	General function prediction only	PREDICTED: glycine-rich RNA-binding protein 3, mitochondrial [Prunus mume]
Camellia_sinensis_newGene_23929	--	--	Biological Process: autophagy (GO:0006914);; Biological Process: cellular response to nitrogen starvation (GO:0006995);;	K08341|9.21053e-35|fve:101299844|autophagy-related protein 8C-like isoform 1; K08341 GABA(A) receptor-associated protein (A)	Regulation of autophagy (ko04140)	[Z]	Cytoskeleton	--	Autophagy-related protein 8a (Precursor) GN=F1N20.80 OS=Arabidopsis thaliana (Mouse-ear cress) PE=1 SV=2	Z	Cytoskeleton	PREDICTED: autophagy-related protein 8C-like isoform 1 [Fragaria vesca subsp. vesca]
Camellia_sinensis_newGene_373	--	--	Biological Process: SRP-dependent cotranslational protein targeting to membrane (GO:0006614);; Molecular Function: 7S RNA binding (GO:0008312);; Cellular Component: signal recognition particle (GO:0048500);;	K03105|2.6533e-30|vvi:100854647|signal recognition particle 19 kDa protein-like; K03105 signal recognition particle subunit SRP19 (A)	Protein export (ko03060)	[U]	Intracellular trafficking, secretion, and vesicular transport	SRP19 protein	Signal recognition particle 19 kDa protein GN=SRP19 OS=Arabidopsis thaliana (Mouse-ear cress) PE=1 SV=1	U	Intracellular trafficking, secretion, and vesicular transport	PREDICTED: signal recognition particle 19 kDa protein-like [Vitis vinifera]
Camellia_sinensis_newGene_16350	--	--	Molecular Function: 3-hydroxyisobutyryl-CoA hydrolase activity (GO:0003860);;	K05605|3.24215e-12|pmum:103340904|3-hydroxyisobutyryl-CoA hydrolase-like protein 3, mitochondrial; K05605 3-hydroxyisobutyryl-CoA hydrolase [EC:3.1.2.4] (A)	Valine, leucine and isoleucine degradation (ko00280);; beta-Alanine metabolism (ko00410);; Propanoate metabolism (ko00640);; Carbon metabolism (ko01200)	[I]	Lipid transport and metabolism	--	3-hydroxyisobutyryl-CoA hydrolase-like protein 4, mitochondrial (Precursor) GN=At3g24360 OS=Arabidopsis thaliana (Mouse-ear cress) PE=2 SV=1	I	Lipid transport and metabolism	PREDICTED: 3-hydroxyisobutyryl-CoA hydrolase-like protein 3, mitochondrial isoform X2 [Prunus mume]
Camellia_sinensis_newGene_6566	--	--	Molecular Function: GTPase activity (GO:0003924);;	--	--	--	--	--	--	S	Function unknown	PREDICTED: uncharacterized protein LOC100263775 isoform X1 [Vitis vinifera]
Camellia_sinensis_newGene_24005	[G]	Carbohydrate transport and metabolism	Molecular Function: glucose-6-phosphate dehydrogenase activity (GO:0004345);; Biological Process: glucose metabolic process (GO:0006006);; Biological Process: pentose-phosphate shunt (GO:0006098);; Molecular Function: NADP binding (GO:0050661);; Biological Process: oxidation-reduction process (GO:0055114);;	K00036|2.70791e-76|rcu:RCOM_0064830|glucose-6-phosphate 1-dehydrogenase, putative (EC:1.1.1.49); K00036 glucose-6-phosphate 1-dehydrogenase [EC:1.1.1.49] (A)	Pentose phosphate pathway (ko00030);; Glutathione metabolism (ko00480);; Carbon metabolism (ko01200)	[G]	Carbohydrate transport and metabolism	Glucose-6-phosphate dehydrogenase, C-terminal domain	Glucose-6-phosphate 1-dehydrogenase, cytoplasmic isoform GN=G6PDH OS=Solanum tuberosum (Potato) PE=2 SV=1	G	Carbohydrate transport and metabolism	glucose-6-phosphate 1-dehydrogenase, putative [Ricinus communis]
Camellia_sinensis_newGene_19753	--	--	Molecular Function: transporter activity (GO:0005215);; Biological Process: sodium ion transport (GO:0006814);; Cellular Component: integral component of membrane (GO:0016021);; Biological Process: transmembrane transport (GO:0055085);;	K03319|3.12549e-14|pxb:103940992|dicarboxylate transporter 2.1, chloroplastic-like; K03319 divalent anion:Na+ symporter, DASS family (A)	--	--	--	--	Dicarboxylate transporter 2.1, chloroplastic (Precursor) GN=MSJ1.13 OS=Arabidopsis thaliana (Mouse-ear cress) PE=1 SV=1	P	Inorganic ion transport and metabolism	hypothetical protein EUGRSUZ_G008732 [Eucalyptus grandis]
Camellia_sinensis_newGene_25298	--	--	--	K07359|3.28541e-06|brp:103845471|serine/threonine-protein kinase GRIK2; K07359 calcium/calmodulin-dependent protein kinase kinase [EC:2.7.11.17] (A)	--	[T]	Signal transduction mechanisms	--	Serine/threonine-protein kinase GRIK2 GN=MUF9.18 OS=Arabidopsis thaliana (Mouse-ear cress) PE=1 SV=1	--	--	hypothetical protein M569_14888, partial [Genlisea aurea]
Camellia_sinensis_newGene_40005	--	--	Molecular Function: ATP binding (GO:0005524);; Biological Process: lipid transport (GO:0006869);; Cellular Component: integral component of membrane (GO:0016021);; Molecular Function: ATPase activity, coupled to transmembrane movement of substances (GO:0042626);; Cellular Component: intracellular membrane-bounded organelle (GO:0043231);; Biological Process: transmembrane transport (GO:0055085);;	--	--	[IR]	Lipid transport and metabolism;; General function prediction only	--	ABC transporter A family member 2 GN=T23J7.60 OS=Arabidopsis thaliana (Mouse-ear cress) PE=2 SV=1	Q	Secondary metabolites biosynthesis, transport and catabolism	hypothetical protein PRUPE_ppa001009mg [Prunus persica]
Camellia_sinensis_newGene_21537	[R]	General function prediction only	--	--	--	[R]	General function prediction only	Alpha/beta hydrolase family;; Alpha/beta hydrolase family;; alpha/beta hydrolase fold;; Prolyl oligopeptidase family;; Serine hydrolase (FSH1);; Dienelactone hydrolase family	--	R	General function prediction only	PREDICTED: alpha/beta hydrolase domain-containing protein 17C [Eucalyptus grandis]
Camellia_sinensis_newGene_9271	--	--	--	--	--	--	--	--	--	S	Function unknown	PREDICTED: uncharacterized protein LOC101252392 [Solanum lycopersicum]
Camellia_sinensis_newGene_122	--	--	Molecular Function: ATP binding (GO:0005524);; Cellular Component: integral component of plasma membrane (GO:0005887);; Biological Process: ATP biosynthetic process (GO:0006754);; Molecular Function: hydrogen-exporting ATPase activity, phosphorylative mechanism (GO:0008553);; Cellular Component: intracellular membrane-bounded organelle (GO:0043231);; Molecular Function: metal ion binding (GO:0046…	K01535|1.82555e-31|mus:103980018|plasma membrane ATPase-like; K01535 H+-transporting ATPase [EC:3.6.3.6] (A)	Oxidative phosphorylation (ko00190)	[P]	Inorganic ion transport and metabolism	--	Plasma membrane ATPase 4 GN=PMA4 OS=Nicotiana plumbaginifolia (Leadwort-leaved tobacco) PE=2 SV=1	P	Inorganic ion transport and metabolism	plasma membrane proton-ATPase [Glycine max]
Camellia_sinensis_newGene_23920	--	--	--	--	--	--	--	Plant mobile domain	Serine/threonine-protein phosphatase 7 long form homolog GN=At1g48120 OS=Arabidopsis thaliana (Mouse-ear cress) PE=2 SV=1	R	General function prediction only	PREDICTED: serine/threonine-protein phosphatase 7 long form homolog [Pyrus x bretschneideri]
Camellia_sinensis_newGene_25951	--	--	--	--	--	[R]	General function prediction only	Reverse transcriptase (RNA-dependent DNA polymerase);; Endonuclease/Exonuclease/phosphatase family;; Reverse transcriptase (RNA-dependent DNA polymerase)	Putative ribonuclease H protein At1g65750 GN=At1g65750 OS=Arabidopsis thaliana (Mouse-ear cress) PE=3 SV=1	R	General function prediction only	hypothetical protein [Beta vulgaris subsp. vulgaris]
Camellia_sinensis_newGene_11739	--	--	--	--	--	--	--	--	--	T	Signal transduction mechanisms	PREDICTED: uncharacterized protein LOC100266729 isoform X1 [Vitis vinifera]
Camellia_sinensis_newGene_19345	--	--	Cellular Component: mitochondrion (GO:0005739);;	--	--	[R]	General function prediction only	--	Pentatricopeptide repeat-containing protein At2g17033 GN=At2g17033 OS=Arabidopsis thaliana (Mouse-ear cress) PE=2 SV=1	R	General function prediction only	PREDICTED: pentatricopeptide repeat-containing protein At2g17033 [Vitis vinifera]
Camellia_sinensis_newGene_4434	--	--	--	K00695|2.9322e-18|vvi:100252799|sucrose synthase 7-like; K00695 sucrose synthase [EC:2.4.1.13] (A)	Starch and sucrose metabolism (ko00500)	--	--	--	--	--	--	hypothetical protein VITISV_021083 [Vitis vinifera]
Camellia_sinensis_newGene_15331	--	--	Molecular Function: nucleic acid binding (GO:0003676);; Molecular Function: zinc ion binding (GO:0008270);; Biological Process: DNA integration (GO:0015074);;	--	--	[R]	General function prediction only	GAG-pre-integrase domain;; Reverse transcriptase (RNA-dependent DNA polymerase);; Integrase core domain	Endonuclease OS=Nicotiana tabacum (Common tobacco) PE=2 SV=1	R	General function prediction only	hypothetical protein VITISV_010042 [Vitis vinifera]
Camellia_sinensis_newGene_10450	--	--	Cellular Component: integral component of membrane (GO:0016021);;	--	--	--	--	Domain of unknown function (DUF303)	Probable carbohydrate esterase At4g34215 GN=At4g34215 OS=Arabidopsis thaliana (Mouse-ear cress) PE=1 SV=2	S	Function unknown	PREDICTED: probable carbohydrate esterase At4g34215 [Populus euphratica]
Camellia_sinensis_newGene_24764	--	--	Molecular Function: malate dehydrogenase (decarboxylating) (NAD+) activity (GO:0004471);; Molecular Function: ATP binding (GO:0005524);; Cellular Component: mitochondrial matrix (GO:0005759);; Biological Process: malate metabolic process (GO:0006108);; Molecular Function: zinc ion binding (GO:0008270);; Cellular Component: chloroplast (GO:0009507);; Cellular Component: integral component of membr…	K00028|1.01384e-23|sly:101246962|NAD-dependent malic enzyme 59 kDa isoform, mitochondrial; K00028 malate dehydrogenase (decarboxylating) [EC:1.1.1.39] (A)	Pyruvate metabolism (ko00620);; Carbon fixation in photosynthetic organisms (ko00710);; Carbon metabolism (ko01200)	[C]	Energy production and conversion	Malic enzyme, NAD binding domain	NAD-dependent malic enzyme 59 kDa isoform, mitochondrial (Precursor) OS=Solanum tuberosum (Potato) PE=1 SV=1	C	Energy production and conversion	PREDICTED: NAD-dependent malic enzyme 59 kDa isoform, mitochondrial isoform X2 [Nicotiana sylvestris]
Camellia_sinensis_newGene_20903	--	--	Biological Process: cytoplasmic translation (GO:0002181);; Molecular Function: structural constituent of ribosome (GO:0003735);; Cellular Component: cytosolic large ribosomal subunit (GO:0022625);;	K02905|5.51076e-33|vvi:100251756|60S ribosomal protein L29; K02905 large subunit ribosomal protein L29e (A)	Ribosome (ko03010)	[J]	Translation, ribosomal structure and biogenesis	Ribosomal L29e protein family	60S ribosomal protein L29-1 GN=RPL29A OS=Arabidopsis thaliana (Mouse-ear cress) PE=1 SV=1	J	Translation, ribosomal structure and biogenesis	PREDICTED: 60S ribosomal protein L29-1 [Vitis vinifera]
Camellia_sinensis_newGene_35575	[J]	Translation, ribosomal structure and biogenesis	Molecular Function: iron ion binding (GO:0005506);; Biological Process: translation (GO:0006412);; Cellular Component: chloroplast (GO:0009507);; Biological Process: N-terminal protein amino acid modification (GO:0031365);; Molecular Function: peptide deformylase activity (GO:0042586);; Biological Process: co-translational protein modification (GO:0043686);;	K01462|2.27927e-35|vvi:100250707|peptide deformylase 1B, chloroplastic; K01462 peptide deformylase [EC:3.5.1.88] (A)	--	[J]	Translation, ribosomal structure and biogenesis	Polypeptide deformylase	Peptide deformylase 1B, chloroplastic/mitochondrial (Precursor) GN=T15N1_150 OS=Arabidopsis thaliana (Mouse-ear cress) PE=1 SV=2	J	Translation, ribosomal structure and biogenesis	PREDICTED: peptide deformylase 1B, chloroplastic [Vitis vinifera]
Camellia_sinensis_newGene_24677	--	--	Molecular Function: glycerol-3-phosphate O-acyltransferase activity (GO:0004366);; Cellular Component: endoplasmic reticulum (GO:0005783);; Cellular Component: plasma membrane (GO:0005886);; Biological Process: metabolic process (GO:0008152);; Cellular Component: integral component of membrane (GO:0016021);;	K13506|2.48369e-24|sot:102587238|glycerol-3-phosphate acyltransferase 3-like; K13506 glycerol-3-phosphate O-acyltransferase 3/4 [EC:2.3.1.15] (A)	Glycerolipid metabolism (ko00561);; Glycerophospholipid metabolism (ko00564)	[I]	Lipid transport and metabolism	--	--	I	Lipid transport and metabolism	PREDICTED: glycerol-3-phosphate acyltransferase 3-like [Sesamum indicum]
Camellia_sinensis_newGene_14257	--	--	--	--	--	--	--	RWP-RK domain;; PB1 domain;; helix-turn-helix, Psq domain	Protein NLP6 GN=NLP6 OS=Arabidopsis thaliana (Mouse-ear cress) PE=2 SV=2	K	Transcription	PREDICTED: protein NLP7-like isoform X2 [Populus euphratica]
Camellia_sinensis_newGene_11290	--	--	Molecular Function: motor activity (GO:0003774);; Molecular Function: actin binding (GO:0003779);; Molecular Function: ATP binding (GO:0005524);; Cellular Component: myosin complex (GO:0016459);;	K10357|1.13898e-17|sot:102587616|myosin-9-like; K10357 myosin V (A)	--	[Z]	Cytoskeleton	--	Myosin-16 GN=F9D24.70 OS=Arabidopsis thaliana (Mouse-ear cress) PE=2 SV=1	Z	Cytoskeleton	PREDICTED: myosin-16-like [Beta vulgaris subsp. vulgaris]
Camellia_sinensis_newGene_29221	[J]	Translation, ribosomal structure and biogenesis	Molecular Function: nucleic acid binding (GO:0003676);; Molecular Function: aspartate-tRNA ligase activity (GO:0004815);; Molecular Function: ATP binding (GO:0005524);; Cellular Component: mitochondrion (GO:0005739);; Biological Process: tRNA aminoacylation for protein translation (GO:0006418);; Cellular Component: chloroplast (GO:0009507);; Cellular Component: membrane (GO:0016020);;	K01876|5.83643e-27|cic:CICLE_v10028050mg|hypothetical protein; K01876 aspartyl-tRNA synthetase [EC:6.1.1.12] (A)	Aminoacyl-tRNA biosynthesis (ko00970)	[J]	Translation, ribosomal structure and biogenesis	tRNA synthetases class II (D, K and N)	--	J	Translation, ribosomal structure and biogenesis	hypothetical protein CICLE_v10028050mg [Citrus clementina]
Camellia_sinensis_newGene_28637	--	--	--	--	--	[R]	General function prediction only	Endonuclease-reverse transcriptase;; Endonuclease/Exonuclease/phosphatase family	--	R	General function prediction only	PREDICTED: uncharacterized protein LOC104883809 [Beta vulgaris subsp. vulgaris]
Camellia_sinensis_newGene_14496	[C]	Energy production and conversion	Biological Process: cytokinin metabolic process (GO:0009690);; Cellular Component: integral component of membrane (GO:0016021);; Molecular Function: oxidoreductase activity, acting on CH-OH group of donors (GO:0016614);; Molecular Function: cytokinin dehydrogenase activity (GO:0019139);; Molecular Function: flavin adenine dinucleotide binding (GO:0050660);; Biological Process: oxidation-reduction…	K00279|0|tcc:TCM_042367|Cytokinin oxidase/dehydrogenase 6 isoform 1; K00279 cytokinin dehydrogenase [EC:1.5.99.12] (A)	Zeatin biosynthesis (ko00908)	[C]	Energy production and conversion	Cytokinin dehydrogenase 1, FAD and cytokinin binding;; FAD binding domain	Cytokinin dehydrogenase 6 (Precursor) GN=MAA21_70 OS=Arabidopsis thaliana (Mouse-ear cress) PE=2 SV=2	C	Energy production and conversion	Cytokinin oxidase/dehydrogenase 6 isoform 1 [Theobroma cacao]
Camellia_sinensis_newGene_5995	--	--	--	--	--	--	--	--	--	R	General function prediction only	RNA-directed DNA polymerase (Reverse transcriptase); Polynucleotidyl transferase, Ribonuclease H fold [Medicago truncatula]
Camellia_sinensis_newGene_39572	--	--	Molecular Function: protein kinase activity (GO:0004672);; Biological Process: cellular process (GO:0009987);; Cellular Component: membrane (GO:0016020);;	--	--	--	--	--	G-type lectin S-receptor-like serine/threonine-protein kinase At1g61370 (Precursor) GN=At1g61370 OS=Arabidopsis thaliana (Mouse-ear cress) PE=3 SV=2	T	Signal transduction mechanisms	PREDICTED: LOW QUALITY PROTEIN: G-type lectin S-receptor-like serine/threonine-protein kinase At1g11280 [Vitis vinifera]
Camellia_sinensis_newGene_11624	--	--	--	K00522|1.75746e-06|crb:CARUB_v10001789mg|hypothetical protein; K00522 ferritin heavy chain [EC:1.16.3.2] (A)	--	[P]	Inorganic ion transport and metabolism	--	Ferritin-1, chloroplastic (Precursor) GN=FER1 OS=Arabidopsis thaliana (Mouse-ear cress) PE=2 SV=1	--	--	hypothetical protein CISIN_1g023956mg [Citrus sinensis]
Camellia_sinensis_newGene_25795	[RTKL]	General function prediction only;; Signal transduction mechanisms;; Transcription;; Replication, recombination and repair	Molecular Function: protein kinase activity (GO:0004672);; Molecular Function: protein serine/threonine phosphatase activity (GO:0004722);; Molecular Function: ATP binding (GO:0005524);; Biological Process: protein phosphorylation (GO:0006468);; Biological Process: protein dephosphorylation (GO:0006470);;	--	--	[T]	Signal transduction mechanisms	Protein kinase domain;; Protein tyrosine kinase;; Protein phosphatase 2C;; Protein tyrosine kinase;; Protein kinase domain	Probable protein phosphatase 2C 4 GN=OSJNBa0062A24.20 OS=Oryza sativa subsp. japonica (Rice) PE=2 SV=1	T	Signal transduction mechanisms	hypothetical protein M569_06125 [Genlisea aurea]
Camellia_sinensis_newGene_24296	--	--	Cellular Component: integral component of membrane (GO:0016021);;	--	--	[R]	General function prediction only	Hypoxia induced protein conserved region	RING-H2 finger protein ATL48 GN=ATL48 OS=Arabidopsis thaliana (Mouse-ear cress) PE=1 SV=2	S	Function unknown	hypothetical protein MIMGU_mgv1a0146781mg, partial [Erythranthe guttata]
Camellia_sinensis_newGene_8382	[J]	Translation, ribosomal structure and biogenesis	Biological Process: box C/D snoRNA 3'-end processing (GO:0000494);; Molecular Function: RNA binding (GO:0003723);; Biological Process: tRNA processing (GO:0008033);; Molecular Function: rRNA methyltransferase activity (GO:0008649);; Cellular Component: Cajal body (GO:0015030);; Biological Process: rRNA methylation (GO:0031167);; Cellular Component: box C/D snoRNP complex (GO:0031428);; Cellular C…	K14563|2.33403e-39|sot:102584645|mediator of RNA polymerase II transcription subunit 36a-like; K14563 rRNA 2'-O-methyltransferase fibrillarin [EC:2.1.1.-] (A)	Ribosome biogenesis in eukaryotes (ko03008)	[A]	RNA processing and modification	--	Mediator of RNA polymerase II transcription subunit 36a GN=L73G19.10 OS=Arabidopsis thaliana (Mouse-ear cress) PE=1 SV=2	A	RNA processing and modification	hypothetical protein VITISV_004622 [Vitis vinifera]
Camellia_sinensis_newGene_10354	--	--	--	--	--	--	--	Plant mobile domain;; Exonuclease VII, large subunit;; Plant mobile domain	--	--	--	hypothetical protein VITISV_000588 [Vitis vinifera]
Camellia_sinensis_newGene_9513	--	--	Molecular Function: DNA binding (GO:0003677);; Molecular Function: zinc ion binding (GO:0008270);;	--	--	[R]	General function prediction only	A20-like zinc finger;; AN1-like Zinc finger	Zinc finger A20 and AN1 domain-containing stress-associated protein 8 OS=Oryza sativa subsp. japonica (Rice) PE=2 SV=1	R	General function prediction only	PREDICTED: zinc finger A20 and AN1 domain-containing stress-associated protein 8-like [Sesamum indicum]
Camellia_sinensis_newGene_8189	--	--	Biological Process: potassium ion transport (GO:0006813);; Molecular Function: cation transmembrane transporter activity (GO:0008324);; Cellular Component: integral component of membrane (GO:0016021);; Biological Process: cation transmembrane transport (GO:0098655);;	--	--	--	--	--	Putative ion channel POLLUX-like 2 GN=At5g43745 OS=Arabidopsis thaliana (Mouse-ear cress) PE=2 SV=1	P	Inorganic ion transport and metabolism	PREDICTED: putative ion channel POLLUX-like 2 isoform X3 [Nicotiana tomentosiformis]
Camellia_sinensis_newGene_28873	--	--	--	--	--	--	--	Plant mobile domain	Serine/threonine-protein phosphatase 7 long form homolog GN=At1g48120 OS=Arabidopsis thaliana (Mouse-ear cress) PE=2 SV=1	R	General function prediction only	PREDICTED: serine/threonine-protein phosphatase 7 long form homolog [Pyrus x bretschneideri]
Camellia_sinensis_newGene_26087	[L]	Replication, recombination and repair	--	K10706|0|pmum:103327441|uncharacterized LOC103327441; K10706 senataxin [EC:3.6.4.-] (A)	--	[A]	RNA processing and modification	AAA domain;; AAA domain;; Part of AAA domain;; AAA domain;; UvrD/REP helicase N-terminal domain	Probable helicase MAGATAMA 3 GN=MAA3 OS=Arabidopsis thaliana (Mouse-ear cress) PE=2 SV=1	A	RNA processing and modification	PREDICTED: uncharacterized protein LOC100265030 isoform X1 [Vitis vinifera]
Camellia_sinensis_newGene_17354	--	--	Cellular Component: lysosomal membrane (GO:0005765);; Biological Process: signal peptide processing (GO:0006465);; Cellular Component: Golgi-associated vesicle membrane (GO:0030660);; Biological Process: membrane protein proteolysis (GO:0033619);; Molecular Function: aspartic endopeptidase activity, intramembrane cleaving (GO:0042500);; Cellular Component: integral component of cytoplasmic side o…	K09597|0|vvi:100258476|signal peptide peptidase-like 4; K09597 signal peptide peptidase-like 2B [EC:3.4.23.-] (A)	--	[R]	General function prediction only	Signal peptide peptidase;; PA domain	Signal peptide peptidase-like 4 (Precursor) GN=SPPL4 OS=Arabidopsis thaliana (Mouse-ear cress) PE=2 SV=1	R	General function prediction only	PREDICTED: signal peptide peptidase-like 4 [Sesamum indicum]
Camellia_sinensis_newGene_14550	[J]	Translation, ribosomal structure and biogenesis	Biological Process: maturation of LSU-rRNA (GO:0000470);; Molecular Function: structural constituent of ribosome (GO:0003735);; Cellular Component: nucleus (GO:0005634);; Cellular Component: mitochondrion (GO:0005739);; Biological Process: translation (GO:0006412);; Cellular Component: chloroplast thylakoid membrane (GO:0009535);; Cellular Component: chloroplast stroma (GO:0009570);; Cellular Com…	K02863|2.9373e-41|cmo:103500332|50S ribosomal protein L1, chloroplastic; K02863 large subunit ribosomal protein L1 (A)	Ribosome (ko03010)	[J]	Translation, ribosomal structure and biogenesis	Ribosomal protein L1p/L10e family	50S ribosomal protein L1, chloroplastic (Precursor) GN=RPL1 OS=Spinacia oleracea (Spinach) PE=1 SV=1	J	Translation, ribosomal structure and biogenesis	PREDICTED: 50S ribosomal protein L1, chloroplastic [Cucumis melo]
Camellia_sinensis_newGene_29089	--	--	Cellular Component: membrane (GO:0016020);;	--	--	--	--	--	--	S	Function unknown	hypothetical protein JCGZ_24701 [Jatropha curcas]
Camellia_sinensis_newGene_37225	[O]	Posttranslational modification, protein turnover, chaperones	Molecular Function: ATP binding (GO:0005524);;	K06027|7.78852e-20|ccp:CHC_T00006591001|hypothetical protein; K06027 vesicle-fusing ATPase [EC:3.6.4.6] (A)	--	[O]	Posttranslational modification, protein turnover, chaperones	ATPase family associated with various cellular activities (AAA);; AAA domain (dynein-related subfamily);; Magnesium chelatase, subunit ChlI	Vesicle-fusing ATPase GN=NSF OS=Arabidopsis thaliana (Mouse-ear cress) PE=2 SV=2	O	Posttranslational modification, protein turnover, chaperones	hypothetical protein H257_09167 [Aphanomyces astaci]
Camellia_sinensis_newGene_28330	--	--	--	--	--	[L]	Replication, recombination and repair	--	--	L	Replication, recombination and repair	hypothetical protein POPTR_0013s14090g [Populus trichocarpa]
Camellia_sinensis_newGene_21427	--	--	Molecular Function: uniporter activity (GO:0015292);; Cellular Component: integral component of membrane (GO:0016021);; Biological Process: transmembrane transport (GO:0055085);;	--	--	[R]	General function prediction only	--	Calcium uniporter protein 5, mitochondrial (Precursor) OS=Arabidopsis thaliana (Mouse-ear cress) PE=2 SV=1	S	Function unknown	Coiled-coil domain-containing protein 109A isoform 1 [Theobroma cacao]
Camellia_sinensis_newGene_20932	[R]	General function prediction only	Molecular Function: hydrolase activity (GO:0016787);;	K06883|5.00676e-20|bdi:100844135|GPN-loop GTPase 3 homolog UM01243; K06883 (A)	--	[K]	Transcription	Conserved hypothetical ATP binding protein	--	K	Transcription	PREDICTED: GPN-loop GTPase 3 homolog UM01243 [Brachypodium distachyon]
Camellia_sinensis_newGene_12534	[K]	Transcription	Cellular Component: commitment complex (GO:0000243);; Biological Process: spliceosomal complex assembly (GO:0000245);; Biological Process: spliceosomal snRNP assembly (GO:0000387);; Molecular Function: RNA binding (GO:0003723);; Cellular Component: U5 snRNP (GO:0005682);; Cellular Component: U1 snRNP (GO:0005685);; Cellular Component: U2 snRNP (GO:0005686);; Cellular Component: U4 snRNP (GO:00056…	K11087|5.79869e-61|tcc:TCM_046691|Small nuclear ribonucleoprotein family protein; K11087 small nuclear ribonucleoprotein D1 (A)	Spliceosome (ko03040)	[A]	RNA processing and modification	LSM domain	Probable U6 snRNA-associated Sm-like protein LSm4 OS=Nicotiana tabacum (Common tobacco) PE=2 SV=1	A	RNA processing and modification	Small nuclear ribonucleoprotein family protein, partial [Theobroma cacao]
Camellia_sinensis_newGene_28100	--	--	Cellular Component: integral component of membrane (GO:0016021);; Molecular Function: transferase activity (GO:0016740);;	--	--	--	--	--	--	S	Function unknown	hypothetical protein JCGZ_23446 [Jatropha curcas]
Camellia_sinensis_newGene_9671	[O]	Posttranslational modification, protein turnover, chaperones	Cellular Component: membrane (GO:0016020);;	--	--	[C]	Energy production and conversion	SPFH domain / Band 7 family	Hypersensitive-induced response protein 1 GN=HIR1 OS=Arabidopsis thaliana (Mouse-ear cress) PE=1 SV=1	O	Posttranslational modification, protein turnover, chaperones	hypersensitive-induced response protein [Carica papaya]
Camellia_sinensis_newGene_29242	--	--	Molecular Function: binding (GO:0005488);;	--	--	[R]	General function prediction only	gag-polypeptide of LTR copia-type;; gag-polypeptide of LTR copia-type;; gag-polypeptide of LTR copia-type;; Domain of unknown function (DUF4219)	--	R	General function prediction only	hypothetical protein CISIN_1g028119mg [Citrus sinensis]
Camellia_sinensis_newGene_16294	--	--	Molecular Function: structural constituent of ribosome (GO:0003735);; Cellular Component: ribosome (GO:0005840);; Biological Process: translation (GO:0006412);; Molecular Function: 5S rRNA binding (GO:0008097);;	K02881|1.10164e-90|vvi:100246602|uncharacterized LOC100246602; K02881 large subunit ribosomal protein L18 (A)	Ribosome (ko03010)	[O]	Posttranslational modification, protein turnover, chaperones	Ribosomal L18p/L5e family	--	J	Translation, ribosomal structure and biogenesis	PREDICTED: uncharacterized protein LOC100246602 [Vitis vinifera]
Camellia_sinensis_newGene_7584	--	--	Biological Process: response to auxin (GO:0009733);;	K14488|5.3126e-38|cic:CICLE_v10029871mg|hypothetical protein; K14488 SAUR family protein (A)	Plant hormone signal transduction (ko04075)	--	--	Auxin responsive protein	Auxin-induced protein 10A5 OS=Glycine max (Soybean) PE=2 SV=1	S	Function unknown	hypothetical protein CICLE_v10029871mg [Citrus clementina]
Camellia_sinensis_newGene_14925	--	--	Molecular Function: hydrolase activity (GO:0016787);;	K06013|1.20871e-22|vvi:100253429|CAAX prenyl protease 1 homolog; K06013 STE24 endopeptidase [EC:3.4.24.84] (A)	Terpenoid backbone biosynthesis (ko00900)	[R]	General function prediction only	--	CAAX prenyl protease 1 homolog OS=Arabidopsis thaliana (Mouse-ear cress) PE=1 SV=1	O	Posttranslational modification, protein turnover, chaperones	PREDICTED: CAAX prenyl protease 1 homolog [Vitis vinifera]
Camellia_sinensis_newGene_27920	--	--	Molecular Function: microtubule motor activity (GO:0003777);; Molecular Function: ATP binding (GO:0005524);; Cellular Component: microtubule (GO:0005874);; Biological Process: microtubule-based movement (GO:0007018);; Molecular Function: microtubule binding (GO:0008017);;	K11498|1.06364e-71|pper:PRUPE_ppa024028mg|hypothetical protein; K11498 centromeric protein E (A)	--	[Z]	Cytoskeleton	Kinesin motor domain	Kinesin-like protein NACK2 GN=NACK2 OS=Nicotiana tabacum (Common tobacco) PE=1 SV=1	Z	Cytoskeleton	hypothetical protein PRUPE_ppa024028mg, partial [Prunus persica]
Camellia_sinensis_newGene_18402	--	--	Biological Process: posttranscriptional tethering of RNA polymerase II gene DNA at nuclear periphery (GO:0000973);; Molecular Function: nucleocytoplasmic transporter activity (GO:0005487);; Biological Process: regulation of transcription, DNA-templated (GO:0006355);; Biological Process: mRNA export from nucleus (GO:0006406);; Biological Process: protein import into nucleus (GO:0006606);; Cellular…	K14301|1.96516e-29|pper:PRUPE_ppa000591mg|hypothetical protein; K14301 nuclear pore complex protein Nup107 (A)	RNA transport (ko03013)	[YU]	Nuclear structure;; Intracellular trafficking, secretion, and vesicular transport	--	Nuclear pore complex protein NUP107 {ECO:0000303|PubMed:21189294} OS=Arabidopsis thaliana (Mouse-ear cress) PE=1 SV=1	UY	Intracellular trafficking, secretion, and vesicular transport;; Nuclear structure	hypothetical protein VITISV_027350 [Vitis vinifera]
Camellia_sinensis_newGene_22994	--	--	Cellular Component: endoplasmic reticulum membrane (GO:0005789);; Cellular Component: integral component of membrane (GO:0016021);; Cellular Component: COPII vesicle coat (GO:0030127);; Cellular Component: endoplasmic reticulum-Golgi intermediate compartment membrane (GO:0033116);; Biological Process: vacuolar proton-transporting V-type ATPase complex assembly (GO:0070072);;	--	--	--	--	VMA21-like domain	--	S	Function unknown	PREDICTED: uncharacterized protein LOC104599734 [Nelumbo nucifera]
Camellia_sinensis_newGene_23154	--	--	Molecular Function: nucleic acid binding (GO:0003676);; Cellular Component: nuclear pore (GO:0005643);; Cellular Component: nucleoplasm (GO:0005654);; Cellular Component: cytosol (GO:0005829);; Biological Process: NLS-bearing protein import into nucleus (GO:0006607);; Molecular Function: nuclear localization sequence binding (GO:0008139);; Molecular Function: protein transporter activity (GO:0008…	--	--	[U]	Intracellular trafficking, secretion, and vesicular transport	Importin beta binding domain	Importin subunit alpha-4 {ECO:0000305} OS=Arabidopsis thaliana (Mouse-ear cress) PE=1 SV=1	U	Intracellular trafficking, secretion, and vesicular transport	PREDICTED: importin subunit alpha-like [Nelumbo nucifera]
Camellia_sinensis_newGene_24437	--	--	--	K18327|1.67888e-16|sly:101255368|RNA exonuclease 4; K18327 RNA exonuclease 4 [EC:3.1.-.-] (A)	--	--	--	--	--	L	Replication, recombination and repair	PREDICTED: RNA exonuclease 4 isoform X1 [Nicotiana tomentosiformis]
Camellia_sinensis_newGene_6579	[S]	Function unknown	Molecular Function: nucleotide binding (GO:0000166);; Cellular Component: extracellular region (GO:0005576);; Cellular Component: plasma membrane (GO:0005886);; Biological Process: protein phosphorylation (GO:0006468);; Molecular Function: transmembrane receptor protein kinase activity (GO:0019199);;	--	--	[R]	General function prediction only	Leucine Rich repeats (2 copies);; Leucine rich repeat;; Leucine Rich Repeat;; Leucine Rich repeat	Receptor-like protein kinase (Precursor) GN=INRPK1 OS=Ipomoea nil (Japanese morning glory) PE=2 SV=2	T	Signal transduction mechanisms	PREDICTED: receptor-like protein kinase isoform X2 [Nicotiana tomentosiformis]
Camellia_sinensis_newGene_36311	[L]	Replication, recombination and repair	Molecular Function: DNA binding (GO:0003677);; Molecular Function: RNA binding (GO:0003723);; Molecular Function: RNA-directed DNA polymerase activity (GO:0003964);; Molecular Function: RNA-DNA hybrid ribonuclease activity (GO:0004523);; Biological Process: RNA-dependent DNA replication (GO:0006278);; Biological Process: DNA recombination (GO:0006310);;	--	--	[R]	General function prediction only	Reverse transcriptase-like;; RNase H;; Reverse transcriptase (RNA-dependent DNA polymerase)	RNA-directed DNA polymerase homolog OS=Oenothera berteroana (Bertero&apos;s evening primrose) PE=4 SV=1	R	General function prediction only	PREDICTED: uncharacterized protein LOC101299390 [Fragaria vesca subsp. vesca]
Camellia_sinensis_newGene_27234	--	--	Molecular Function: DNA binding (GO:0003677);; Cellular Component: nucleus (GO:0005634);; Molecular Function: lipid binding (GO:0008289);; Biological Process: organ morphogenesis (GO:0009887);; Biological Process: leaf morphogenesis (GO:0009965);; Biological Process: meristem initiation (GO:0010014);; Biological Process: regulation of meristem growth (GO:0010075);; Biological Process: phloem or x…	K09338|9.69703e-49|pxb:103944827|homeobox-leucine zipper protein ATHB-15; K09338 homeobox-leucine zipper protein (A)	--	--	--	MEKHLA domain	Homeobox-leucine zipper protein ATHB-15 OS=Arabidopsis thaliana (Mouse-ear cress) PE=1 SV=1	K	Transcription	hypothetical protein JCGZ_24870 [Jatropha curcas]
Camellia_sinensis_newGene_36537	[LKJ]	Replication, recombination and repair;; Transcription;; Translation, ribosomal structure and biogenesis	Molecular Function: RNA binding (GO:0003723);; Molecular Function: ATP-dependent RNA helicase activity (GO:0004004);; Molecular Function: ATP binding (GO:0005524);; Biological Process: RNA secondary structure unwinding (GO:0010501);;	K14806|2.54338e-115|vvi:100250946|DEAD-box ATP-dependent RNA helicase 17; K14806 ATP-dependent RNA helicase DDX31/DBP7 [EC:3.6.4.13] (A)	--	[A]	RNA processing and modification	DEAD/DEAH box helicase	DEAD-box ATP-dependent RNA helicase 17 GN=RH17 OS=Arabidopsis thaliana (Mouse-ear cress) PE=2 SV=1	A	RNA processing and modification	PREDICTED: DEAD-box ATP-dependent RNA helicase 17 isoform X1 [Vitis vinifera]
Camellia_sinensis_newGene_32524	--	--	Molecular Function: monooxygenase activity (GO:0004497);; Molecular Function: iron ion binding (GO:0005506);; Biological Process: multicellular organismal development (GO:0007275);; Biological Process: brassinosteroid homeostasis (GO:0010268);; Cellular Component: integral component of membrane (GO:0016021);; Biological Process: sterol metabolic process (GO:0016125);; Biological Process: brassino…	K12640|6.31976e-36|sot:102603315|cytochrome P450 85A1-like; K12640 brassinosteroid-6-oxidase 2 [EC:1.14.-.-] (A)	Brassinosteroid biosynthesis (ko00905)	[QI]	Secondary metabolites biosynthesis, transport and catabolism;; Lipid transport and metabolism	--	Cytochrome P450 85A1 GN=CYP85A1 OS=Solanum lycopersicum (Tomato) PE=2 SV=1	Q	Secondary metabolites biosynthesis, transport and catabolism	CYP85, partial [Petunia x hybrida]
Camellia_sinensis_newGene_21580	--	--	--	--	--	--	--	--	--	R	General function prediction only	hypothetical protein CICLE_v10018467mg [Citrus clementina]
Camellia_sinensis_newGene_25301	--	--	Cellular Component: integral component of membrane (GO:0016021);;	--	--	--	--	Sulfite exporter TauE/SafE	--	S	Function unknown	hypothetical protein POPTR_0006s11920g [Populus trichocarpa]
Camellia_sinensis_newGene_17221	--	--	--	K18635|1.0271e-25|cit:102617482|protein SPIRAL1-like 5-like; K18635 protein SPIRAL1 and related proteins (A)	--	--	--	--	Protein SPIRAL1-like 5 GN=SP1L5 OS=Arabidopsis thaliana (Mouse-ear cress) PE=2 SV=1	S	Function unknown	hypothetical protein CICLE_v10023365mg [Citrus clementina]
Camellia_sinensis_newGene_38492	--	--	Molecular Function: catalytic activity (GO:0003824);; Cellular Component: membrane (GO:0016020);; Biological Process: cellular macromolecule biosynthetic process (GO:0034645);; Molecular Function: ion binding (GO:0043167);; Cellular Component: intracellular membrane-bounded organelle (GO:0043231);; Biological Process: primary metabolic process (GO:0044238);; Biological Process: single-organism pr…	--	--	--	--	--	--	R	General function prediction only	Retinoblastoma-related protein 1 [Triticum urartu]
Camellia_sinensis_newGene_16244	[G]	Carbohydrate transport and metabolism	Biological Process: glucose metabolic process (GO:0006006);; Molecular Function: oxidoreductase activity, acting on the aldehyde or oxo group of donors, NAD or NADP as acceptor (GO:0016620);; Molecular Function: NADP binding (GO:0050661);; Molecular Function: NAD binding (GO:0051287);; Biological Process: oxidation-reduction process (GO:0055114);;	K00134|0|vvi:100265689|glyceraldehyde-3-phosphate dehydrogenase GAPCP1, chloroplastic; K00134 glyceraldehyde 3-phosphate dehydrogenase [EC:1.2.1.12] (A)	Glycolysis / Gluconeogenesis (ko00010);; Carbon fixation in photosynthetic organisms (ko00710);; Carbon metabolism (ko01200);; Biosynthesis of amino acids (ko01230)	[G]	Carbohydrate transport and metabolism	Glyceraldehyde 3-phosphate dehydrogenase, C-terminal domain;; Glyceraldehyde 3-phosphate dehydrogenase, NAD binding domain	Glyceraldehyde-3-phosphate dehydrogenase GAPCP2, chloroplastic (Precursor) GN=GAPCP2 OS=Arabidopsis thaliana (Mouse-ear cress) PE=2 SV=1	G	Carbohydrate transport and metabolism	PREDICTED: glyceraldehyde-3-phosphate dehydrogenase GAPCP2, chloroplastic-like [Sesamum indicum]
Camellia_sinensis_newGene_31930	--	--	Molecular Function: nucleic acid binding (GO:0003676);; Biological Process: DNA integration (GO:0015074);;	--	--	[R]	General function prediction only	--	--	L	Replication, recombination and repair	PREDICTED: LOW QUALITY PROTEIN: uncharacterized protein LOC103713573 [Phoenix dactylifera]
Camellia_sinensis_newGene_22985	--	--	--	--	--	--	--	--	--	R	General function prediction only	PREDICTED: uncharacterized protein LOC103336016 [Prunus mume]
Camellia_sinensis_newGene_25515	--	--	Cellular Component: plasma membrane (GO:0005886);;	--	--	--	--	Cysteine-rich TM module stress tolerance	--	S	Function unknown	hypothetical protein CICLE_v10006402mg [Citrus clementina]
Camellia_sinensis_newGene_34235	[U]	Intracellular trafficking, secretion, and vesicular transport	Cellular Component: endoplasmic reticulum membrane (GO:0005789);; Cellular Component: plasma membrane (GO:0005886);; Cellular Component: integral component of membrane (GO:0016021);;	--	--	[U]	Intracellular trafficking, secretion, and vesicular transport	MSP (Major sperm protein) domain	Vesicle-associated protein 2-2, N-terminally processed GN=F22O13.31 OS=Arabidopsis thaliana (Mouse-ear cress) PE=1 SV=1	U	Intracellular trafficking, secretion, and vesicular transport	VAMP/SYNAPTOBREVIN-ASSOCIATED protein 27-2 [Populus trichocarpa]
Camellia_sinensis_newGene_44008	--	--	--	--	--	--	--	F-box domain	--	R	General function prediction only	conserved hypothetical protein [Ricinus communis]
Camellia_sinensis_newGene_33051	--	--	Molecular Function: nucleotide binding (GO:0000166);; Cellular Component: mitochondrion (GO:0005739);; Molecular Function: ion binding (GO:0043167);;	--	--	[R]	General function prediction only	Integrase core domain;; GAG-pre-integrase domain;; Reverse transcriptase (RNA-dependent DNA polymerase);; Reverse transcriptase (RNA-dependent DNA polymerase);; Reverse transcriptase (RNA-dependent DNA polymerase)	Endonuclease OS=Nicotiana tabacum (Common tobacco) PE=2 SV=1	R	General function prediction only	gag-pol polyprotein [Populus deltoides]
Camellia_sinensis_newGene_37952	--	--	Biological Process: regulation of translation (GO:0006417);; Molecular Function: protein kinase regulator activity (GO:0019887);; Molecular Function: protein kinase binding (GO:0019901);; Biological Process: cellular response to stress (GO:0033554);; Biological Process: positive regulation of kinase activity (GO:0033674);; Molecular Function: ribosome binding (GO:0043022);; Biological Process: re…	--	--	[J]	Translation, ribosomal structure and biogenesis	HEAT repeat;; HEAT repeats;; HEAT-like repeat	--	J	Translation, ribosomal structure and biogenesis	PREDICTED: translational activator GCN1 isoform X2 [Nelumbo nucifera]
Camellia_sinensis_newGene_18976	--	--	Cellular Component: nucleus (GO:0005634);; Biological Process: gynoecium development (GO:0048467);;	--	--	--	--	--	--	S	Function unknown	PREDICTED: LOW QUALITY PROTEIN: protein PXR1 [Populus euphratica]
Camellia_sinensis_newGene_10460	--	--	Cellular Component: nucleus (GO:0005634);; Cellular Component: spindle (GO:0005819);; Cellular Component: microtubule (GO:0005874);; Biological Process: mitotic nuclear division (GO:0007067);; Cellular Component: phragmoplast (GO:0009524);; Biological Process: megagametogenesis (GO:0009561);; Molecular Function: microtubule minus-end binding (GO:0051011);; Biological Process: spindle assembly (GO…	--	--	--	--	--	--	S	Function unknown	PREDICTED: uncharacterized protein LOC104805345 [Tarenaya hassleriana]
Camellia_sinensis_newGene_19405	--	--	--	--	--	--	--	--	--	S	Function unknown	hypothetical protein POPTR_0001s10640g [Populus trichocarpa]
Camellia_sinensis_newGene_24315	--	--	Molecular Function: protein kinase activity (GO:0004672);; Biological Process: phosphorylation (GO:0016310);;	--	--	--	--	Leucine Rich repeats (2 copies);; Leucine rich repeat	Probable LRR receptor-like serine/threonine-protein kinase At4g08850 (Precursor) GN=At4g08850 OS=Arabidopsis thaliana (Mouse-ear cress) PE=2 SV=3	T	Signal transduction mechanisms	unnamed protein product [Coffea canephora]
Camellia_sinensis_newGene_7474	--	--	Molecular Function: RNA binding (GO:0003723);;	K13162|5.53541e-21|pxb:103951297|KH domain-containing protein At4g18375; K13162 poly(rC)-binding protein 2/3/4 (A)	--	[AR]	RNA processing and modification;; General function prediction only	--	KH domain-containing protein At4g18375 GN=At4g18375 OS=Arabidopsis thaliana (Mouse-ear cress) PE=2 SV=1	A	RNA processing and modification	PREDICTED: KH domain-containing protein At4g18375 [Pyrus x bretschneideri]
Camellia_sinensis_newGene_27333	--	--	Cellular Component: integral component of membrane (GO:0016021);;	--	--	[T]	Signal transduction mechanisms	Lung seven transmembrane receptor;; Rhodopsin-like GPCR transmembrane domain	--	T	Signal transduction mechanisms	PREDICTED: protein GPR107-like [Vitis vinifera]
Camellia_sinensis_newGene_35624	[MG]	Cell wall/membrane/envelope biogenesis;; Carbohydrate transport and metabolism	Molecular Function: 3-beta-hydroxy-delta5-steroid dehydrogenase activity (GO:0003854);; Biological Process: steroid biosynthetic process (GO:0006694);; Molecular Function: cinnamyl-alcohol dehydrogenase activity (GO:0045551);; Molecular Function: coenzyme binding (GO:0050662);; Molecular Function: sinapyl alcohol dehydrogenase activity (GO:0052747);; Biological Process: oxidation-reduction proces…	--	--	[V]	Defense mechanisms	NAD dependent epimerase/dehydratase family	Tetraketide alpha-pyrone reductase 2 GN=T26J14.11 OS=Arabidopsis thaliana (Mouse-ear cress) PE=1 SV=1	V	Defense mechanisms	cinnamyl alcohol dehydrogenase [Camellia sinensis]
Camellia_sinensis_newGene_22893	[E]	Amino acid transport and metabolism	Biological Process: histidine biosynthetic process (GO:0000105);; Molecular Function: magnesium ion binding (GO:0000287);; Molecular Function: ATP phosphoribosyltransferase activity (GO:0003879);; Cellular Component: chloroplast stroma (GO:0009570);;	K00765|5.65405e-118|sly:101245890|ATP phosphoribosyltransferase 2, chloroplastic-like; K00765 ATP phosphoribosyltransferase [EC:2.4.2.17] (A)	Histidine metabolism (ko00340);; Biosynthesis of amino acids (ko01230)	[E]	Amino acid transport and metabolism	ATP phosphoribosyltransferase;; HisG, C-terminal domain	ATP phosphoribosyltransferase 2, chloroplastic (Precursor) GN=HISN1B OS=Arabidopsis thaliana (Mouse-ear cress) PE=1 SV=1	E	Amino acid transport and metabolism	PREDICTED: ATP phosphoribosyltransferase 2, chloroplastic [Nicotiana tomentosiformis]
Camellia_sinensis_newGene_44492	--	--	--	--	--	[S]	Function unknown	--	Protein root UVB sensitive 5 {ECO:0000303|PubMed:19515790} OS=Arabidopsis thaliana (Mouse-ear cress) PE=2 SV=1	--	--	PREDICTED: UPF0420 protein C16orf58 homolog [Citrus sinensis]
Camellia_sinensis_newGene_17704	--	--	Molecular Function: methyltransferase activity (GO:0008168);; Biological Process: methylation (GO:0032259);;	K00558|5.3849e-137|csv:101206078|DNA (cytosine-5)-methyltransferase 1B-like; K00558 DNA (cytosine-5)-methyltransferase 1 [EC:2.1.1.37] (A)	Cysteine and methionine metabolism (ko00270)	--	--	Cytosine specific DNA methyltransferase replication foci domain	DNA (cytosine-5)-methyltransferase 1 GN=At5g49160 OS=Arabidopsis thaliana (Mouse-ear cress) PE=1 SV=1	K	Transcription	PREDICTED: DNA (cytosine-5)-methyltransferase 1-like [Cucumis sativus]
Camellia_sinensis_newGene_3629	[L]	Replication, recombination and repair	Biological Process: resolution of meiotic recombination intermediates (GO:0000712);; Biological Process: sister chromatid segregation (GO:0000819);; Molecular Function: DNA binding (GO:0003677);; Molecular Function: DNA topoisomerase type II (ATP-hydrolyzing) activity (GO:0003918);; Molecular Function: ATP binding (GO:0005524);; Cellular Component: nucleus (GO:0005634);; Biological Process: DNA t…	K03164|1.21728e-74|pda:103708090|DNA topoisomerase 2-like; K03164 DNA topoisomerase II [EC:5.99.1.3] (A)	--	[B]	Chromatin structure and dynamics	DNA gyrase/topoisomerase IV, subunit A	DNA topoisomerase 2 GN=TOP2 OS=Arabidopsis thaliana (Mouse-ear cress) PE=2 SV=2	B	Chromatin structure and dynamics	PREDICTED: DNA topoisomerase 2-like [Phoenix dactylifera]
Camellia_sinensis_newGene_12826	--	--	Cellular Component: integral component of membrane (GO:0016021);;	--	--	[L]	Replication, recombination and repair	DDE superfamily endonuclease;; Plant transposon protein;; Transposase DDE domain	--	L	Replication, recombination and repair	hypothetical protein VITISV_033852 [Vitis vinifera]
Camellia_sinensis_newGene_34951	--	--	Biological Process: regulation of transcription, DNA-templated (GO:0006355);; Molecular Function: zinc ion binding (GO:0008270);;	K17604|0|vvi:100242199|	--	--	--	MULE transposase domain;; FAR1 DNA-binding domain;; SWIM zinc finger	Protein FAR1-RELATED SEQUENCE 6 GN=FRS6 OS=Arabidopsis thaliana (Mouse-ear cress) PE=2 SV=1	S	Function unknown	unnamed protein product [Vitis vinifera]
Camellia_sinensis_newGene_17698	--	--	Molecular Function: nucleic acid binding (GO:0003676);; Molecular Function: GTPase activator activity (GO:0005096);; Molecular Function: ATP binding (GO:0005524);; Biological Process: DNA integration (GO:0015074);; Molecular Function: ATPase activity (GO:0016887);; Biological Process: positive regulation of GTPase activity (GO:0043547);;	--	--	[R]	General function prediction only	Reverse transcriptase (RNA-dependent DNA polymerase)	Endonuclease OS=Nicotiana tabacum (Common tobacco) PE=2 SV=1	R	General function prediction only	hypothetical protein VITISV_017108 [Vitis vinifera]
Camellia_sinensis_newGene_30834	--	--	--	--	--	[R]	General function prediction only	PPR repeat family;; PPR repeat;; PPR repeat;; Pentatricopeptide repeat domain;; Mitochondrial 28S ribosomal protein S27	Pentatricopeptide repeat-containing protein At1g62930, chloroplastic (Precursor) GN=At1g62930 OS=Arabidopsis thaliana (Mouse-ear cress) PE=2 SV=2	R	General function prediction only	PREDICTED: putative pentatricopeptide repeat-containing protein At1g12700, mitochondrial [Vitis vinifera]
Camellia_sinensis_newGene_23001	--	--	Molecular Function: serine-type carboxypeptidase activity (GO:0004185);; Biological Process: proteolysis involved in cellular protein catabolic process (GO:0051603);;	K16297|2.12066e-25|vvi:100248712|serine carboxypeptidase II-3-like; K16297 serine carboxypeptidase-like clade II [EC:3.4.16.-] (A)	--	[OE]	Posttranslational modification, protein turnover, chaperones;; Amino acid transport and metabolism	Serine carboxypeptidase	Serine carboxypeptidase-like 26 (Precursor) GN=SCPL26 OS=Arabidopsis thaliana (Mouse-ear cress) PE=2 SV=1	O	Posttranslational modification, protein turnover, chaperones	unnamed protein product [Vitis vinifera]
Camellia_sinensis_newGene_8142	[G]	Carbohydrate transport and metabolism	Molecular Function: adenosine kinase activity (GO:0004001);; Biological Process: purine ribonucleoside salvage (GO:0006166);; Biological Process: AMP biosynthetic process (GO:0006167);; Biological Process: phosphorylation (GO:0016310);;	K00856|6.28747e-30|tcc:TCM_022183|Adenosine kinase 2; K00856 adenosine kinase [EC:2.7.1.20] (A)	Purine metabolism (ko00230)	[G]	Carbohydrate transport and metabolism	--	Adenosine kinase 1 GN=ADK1 OS=Arabidopsis thaliana (Mouse-ear cress) PE=1 SV=1	F	Nucleotide transport and metabolism	Adenosine kinase 2 [Theobroma cacao]
Camellia_sinensis_newGene_7442	--	--	--	--	--	--	--	Replication factor-A C terminal domain	--	--	--	unnamed protein product [Coffea canephora]
Camellia_sinensis_newGene_23375	--	--	Biological Process: vegetative to reproductive phase transition of meristem (GO:0010228);; Cellular Component: integral component of membrane (GO:0016021);; Molecular Function: histone methyltransferase activity (H3-K4 specific) (GO:0042800);; Biological Process: carpel development (GO:0048440);; Biological Process: stamen development (GO:0048443);; Biological Process: histone H3-K4 methylation (…	--	--	[BK]	Chromatin structure and dynamics;; Transcription	--	Probable histone-lysine N-methyltransferase ATXR3 OS=Arabidopsis thaliana (Mouse-ear cress) PE=2 SV=2	BK	Chromatin structure and dynamics;; Transcription	PREDICTED: probable histone-lysine N-methyltransferase ATXR3 [Beta vulgaris subsp. vulgaris]
Camellia_sinensis_newGene_37801	--	--	Molecular Function: transporter activity (GO:0005215);; Biological Process: transport (GO:0006810);; Cellular Component: integral component of membrane (GO:0016021);;	--	--	--	--	Triose-phosphate Transporter family	Probable purine permease 9 GN=PUP9 OS=Arabidopsis thaliana (Mouse-ear cress) PE=2 SV=2	G	Carbohydrate transport and metabolism	PREDICTED: probable purine permease 9 [Prunus mume]
Camellia_sinensis_newGene_17899	--	--	Molecular Function: metal ion binding (GO:0046872);;	--	--	--	--	--	--	S	Function unknown	PREDICTED: uncharacterized protein LOC101259918 [Solanum lycopersicum]
Camellia_sinensis_newGene_44507	[I]	Lipid transport and metabolism	Biological Process: lipid metabolic process (GO:0006629);; Cellular Component: chloroplast (GO:0009507);;	--	--	[I]	Lipid transport and metabolism	Lipase (class 3);; C2 domain;; Protein of unknown function (DUF2974)	Phospholipase A(1) DAD1, chloroplastic (Precursor) GN=DAD1 OS=Arabidopsis thaliana (Mouse-ear cress) PE=1 SV=1	I	Lipid transport and metabolism	PREDICTED: uncharacterized protein LOC100249309 isoform X1 [Vitis vinifera]
Camellia_sinensis_newGene_22299	[R]	General function prediction only	Molecular Function: GTPase activator activity (GO:0005096);; Cellular Component: intracellular (GO:0005622);; Biological Process: intracellular protein transport (GO:0006886);; Cellular Component: endomembrane system (GO:0012505);; Cellular Component: integral component of membrane (GO:0016021);; Molecular Function: Rab GTPase binding (GO:0017137);; Biological Process: regulation of vesicle fusio…	--	--	[T]	Signal transduction mechanisms	Rab-GTPase-TBC domain	--	T	Signal transduction mechanisms	hypothetical protein POPTR_0006s06520g [Populus trichocarpa]
Camellia_sinensis_newGene_21165	[U]	Intracellular trafficking, secretion, and vesicular transport	Biological Process: intracellular protein transport (GO:0006886);; Molecular Function: protein transporter activity (GO:0008565);; Biological Process: vesicle-mediated transport (GO:0016192);; Cellular Component: AP-3 adaptor complex (GO:0030123);;	K12399|9.02294e-78|vvi:100254708|AP-3 complex subunit sigma; K12399 AP-3 complex subunit sigma (A)	--	[U]	Intracellular trafficking, secretion, and vesicular transport	Clathrin adaptor complex small chain	AP-3 complex subunit sigma GN=At3g50860 OS=Arabidopsis thaliana (Mouse-ear cress) PE=2 SV=1	U	Intracellular trafficking, secretion, and vesicular transport	hypothetical protein MIMGU_mgv1a015312mg [Erythranthe guttata]
Camellia_sinensis_newGene_9312	[L]	Replication, recombination and repair	Molecular Function: structural constituent of ribosome (GO:0003735);; Molecular Function: ATP-dependent RNA helicase activity (GO:0004004);; Molecular Function: ATP binding (GO:0005524);; Cellular Component: nucleus (GO:0005634);; Cellular Component: ribosome (GO:0005840);; Biological Process: RNA processing (GO:0006396);; Biological Process: translation (GO:0006412);; Molecular Function: poly(A)…	K14780|0|vvi:100262427|probable ATP-dependent RNA helicase DHX37; K14780 ATP-dependent RNA helicase DHX37/DHR1 [EC:3.6.4.13] (A)	--	[AJ]	RNA processing and modification;; Translation, ribosomal structure and biogenesis	Helicase associated domain (HA2);; Oligonucleotide/oligosaccharide-binding (OB)-fold;; Helicase conserved C-terminal domain;; DEAD/DEAH box helicase	Probable pre-mRNA-splicing factor ATP-dependent RNA helicase GN=At2g47250 OS=Arabidopsis thaliana (Mouse-ear cress) PE=2 SV=1	A	RNA processing and modification	PREDICTED: probable ATP-dependent RNA helicase DHX37 [Vitis vinifera]
Camellia_sinensis_newGene_21131	--	--	Cellular Component: integral component of membrane (GO:0016021);;	--	--	[R]	General function prediction only	Domain of unknown function	--	R	General function prediction only	hypothetical protein MIMGU_mgv1a023484mg [Erythranthe guttata]
Camellia_sinensis_newGene_39830	--	--	Molecular Function: nucleotide binding (GO:0000166);; Molecular Function: protein kinase activity (GO:0004672);; Biological Process: phosphorylation (GO:0016310);;	K08857|7.89998e-11|mdm:103434155|serine/threonine-protein kinase Nek2; K08857 NIMA (never in mitosis gene a)-related kinase [EC:2.7.11.1] (A)	--	[R]	General function prediction only	Protein kinase domain	Serine/threonine-protein kinase Nek1 GN=NEK1 OS=Arabidopsis thaliana (Mouse-ear cress) PE=2 SV=2	T	Signal transduction mechanisms	unknown [Zea mays]
Camellia_sinensis_newGene_43267	[O]	Posttranslational modification, protein turnover, chaperones	Molecular Function: serine-type endopeptidase activity (GO:0004252);; Biological Process: proteolysis (GO:0006508);; Molecular Function: 2-alkenal reductase [NAD(P)] activity (GO:0032440);; Biological Process: oxidation-reduction process (GO:0055114);;	--	--	[O]	Posttranslational modification, protein turnover, chaperones	--	Putative protease Do-like 14 OS=Arabidopsis thaliana (Mouse-ear cress) PE=3 SV=2	O	Posttranslational modification, protein turnover, chaperones	hypothetical protein CISIN_1g012318mg [Citrus sinensis]
Camellia_sinensis_newGene_5698	[E]	Amino acid transport and metabolism	Molecular Function: 2-isopropylmalate synthase activity (GO:0003852);; Biological Process: leucine biosynthetic process (GO:0009098);;	K01649|4.70717e-125|vvi:100249820|2-isopropylmalate synthase A-like; K01649 2-isopropylmalate synthase [EC:2.3.3.13] (A)	Valine, leucine and isoleucine biosynthesis (ko00290);; Pyruvate metabolism (ko00620);; 2-Oxocarboxylic acid metabolism (ko01210);; Biosynthesis of amino acids (ko01230)	[E]	Amino acid transport and metabolism	LeuA allosteric (dimerisation) domain	2-isopropylmalate synthase 1, chloroplastic (Precursor) GN=F15H18.3 OS=Arabidopsis thaliana (Mouse-ear cress) PE=1 SV=2	E	Amino acid transport and metabolism	PREDICTED: 2-isopropylmalate synthase A-like [Vitis vinifera]
Camellia_sinensis_newGene_41513	--	--	Cellular Component: nucleus (GO:0005634);; Cellular Component: cytosol (GO:0005829);; Biological Process: response to auxin (GO:0009733);; Biological Process: jasmonic acid mediated signaling pathway (GO:0009867);; Biological Process: xylem and phloem pattern formation (GO:0010051);; Biological Process: primary shoot apical meristem specification (GO:0010072);; Molecular Function: protein homodim…	--	--	[R]	General function prediction only	--	Protein TOPLESS GN=F7H2.9 OS=Arabidopsis thaliana (Mouse-ear cress) PE=1 SV=1	R	General function prediction only	Protein TOPLESS -like protein [Gossypium arboreum]
Camellia_sinensis_newGene_16550	--	--	--	--	--	[B]	Chromatin structure and dynamics	HORMA domain	Probable serine/threonine-protein phosphatase 2A regulatory subunit B&apos;&apos; subunit TON2 GN=At5g18580 OS=Arabidopsis thaliana (Mouse-ear cress) PE=1 SV=1	B	Chromatin structure and dynamics	PREDICTED: uncharacterized protein LOC101308635 [Fragaria vesca subsp. vesca]
Camellia_sinensis_newGene_5819	--	--	Cellular Component: nuclear chromosome (GO:0000228);; Cellular Component: nucleolus (GO:0005730);; Molecular Function: peptidase activity (GO:0008233);; Biological Process: pollen development (GO:0009555);; Biological Process: megagametogenesis (GO:0009561);;	K06670|1.94047e-30|vvi:100256351|sister chromatid cohesion 1 protein 3; K06670 cohesin complex subunit SCC1 (A)	--	[O]	Posttranslational modification, protein turnover, chaperones	N terminus of Rad21 / Rec8 like protein	Probable mitochondrial intermediate peptidase, mitochondrial (Precursor) GN=MIP OS=Arabidopsis thaliana (Mouse-ear cress) PE=3 SV=1	O	Posttranslational modification, protein turnover, chaperones	unnamed protein product [Vitis vinifera]
Camellia_sinensis_newGene_36745	[J]	Translation, ribosomal structure and biogenesis	Molecular Function: methionine-tRNA ligase activity (GO:0004825);; Molecular Function: ATP binding (GO:0005524);; Cellular Component: mitochondrion (GO:0005739);; Cellular Component: cytosol (GO:0005829);; Biological Process: methionyl-tRNA aminoacylation (GO:0006431);; Cellular Component: chloroplast stroma (GO:0009570);; Biological Process: ovule development (GO:0048481);;	K01874|3.59449e-33|rcu:RCOM_0464530|methionine-tRNA synthetase, putative (EC:6.1.1.10); K01874 methionyl-tRNA synthetase [EC:6.1.1.10] (A)	Selenocompound metabolism (ko00450);; Aminoacyl-tRNA biosynthesis (ko00970)	[J]	Translation, ribosomal structure and biogenesis	tRNA synthetases class I (M)	--	J	Translation, ribosomal structure and biogenesis	methionine-tRNA synthetase, putative [Ricinus communis]
Camellia_sinensis_newGene_11240	[BK]	Chromatin structure and dynamics;; Transcription	Molecular Function: binding (GO:0005488);;	K11649|0|vvi:100855339|SWI/SNF complex subunit SWI3D; K11649 SWI/SNF related-matrix-associated actin-dependent regulator of chromatin subfamily C (A)	--	[B]	Chromatin structure and dynamics	SWIRM domain;; Zinc finger, ZZ type;; Myb-like DNA-binding domain;; Myb-like DNA-binding domain	SWI/SNF complex subunit SWI3D OS=Arabidopsis thaliana (Mouse-ear cress) PE=1 SV=3	B	Chromatin structure and dynamics	PREDICTED: SWI/SNF complex subunit SWI3D [Vitis vinifera]
Camellia_sinensis_newGene_17131	--	--	--	--	--	--	--	--	--	S	Function unknown	PREDICTED: uncharacterized protein LOC105115614 [Populus euphratica]
Camellia_sinensis_newGene_33879	--	--	Cellular Component: 1,3-beta-D-glucan synthase complex (GO:0000148);; Molecular Function: 1,3-beta-D-glucan synthase activity (GO:0003843);; Biological Process: (1->3)-beta-D-glucan biosynthetic process (GO:0006075);; Cellular Component: integral component of membrane (GO:0016021);;	K11000|1.35833e-33|sly:101263540|callose synthase 9; K11000 callose synthase [EC:2.4.1.-] (A)	--	[M]	Cell wall/membrane/envelope biogenesis	--	Callose synthase 9 GN=T1B9.18 OS=Arabidopsis thaliana (Mouse-ear cress) PE=2 SV=2	M	Cell wall/membrane/envelope biogenesis	PREDICTED: callose synthase 9 [Sesamum indicum]
Camellia_sinensis_newGene_19819	--	--	Biological Process: drug transmembrane transport (GO:0006855);; Molecular Function: drug transmembrane transporter activity (GO:0015238);;	K03327|5.18871e-33|atr:s00059p00170320|AMTR_s00059p00170320; hypothetical protein; K03327 multidrug resistance protein, MATE family (A)	--	[R]	General function prediction only	MatE	Protein TRANSPARENT TESTA 12 GN=F17J16_80 OS=Arabidopsis thaliana (Mouse-ear cress) PE=2 SV=1	S	Function unknown	unnamed protein product [Coffea canephora]
Camellia_sinensis_newGene_44350	--	--	--	--	--	[B]	Chromatin structure and dynamics	SET domain	Histone-lysine N-methyltransferase ATXR2 GN=MSD21.13 OS=Arabidopsis thaliana (Mouse-ear cress) PE=2 SV=1	B	Chromatin structure and dynamics	PREDICTED: histone-lysine N-methyltransferase ATXR2 [Vitis vinifera]
Camellia_sinensis_newGene_19692	[MG]	Cell wall/membrane/envelope biogenesis;; Carbohydrate transport and metabolism	Molecular Function: 3-beta-hydroxy-delta5-steroid dehydrogenase activity (GO:0003854);; Biological Process: steroid biosynthetic process (GO:0006694);; Molecular Function: dihydrokaempferol 4-reductase activity (GO:0045552);; Molecular Function: coenzyme binding (GO:0050662);; Biological Process: oxidation-reduction process (GO:0055114);;	--	--	[V]	Defense mechanisms	NAD dependent epimerase/dehydratase family;; 3-beta hydroxysteroid dehydrogenase/isomerase family;; NmrA-like family;; NADH(P)-binding;; Male sterility protein;; short chain dehydrogenase;; KR domain;; Polysaccharide biosynthesis protein	Dihydroflavonol-4-reductase GN=MJB21.18 OS=Arabidopsis thaliana (Mouse-ear cress) PE=1 SV=2	V	Defense mechanisms	PREDICTED: anthocyanidin reductase-like isoform X2 [Vitis vinifera]
Camellia_sinensis_newGene_44294	--	--	Biological Process: protein import into nucleus, docking (GO:0000059);; Biological Process: nuclear pore organization (GO:0006999);; Cellular Component: chloroplast (GO:0009507);; Molecular Function: structural constituent of nuclear pore (GO:0017056);; Cellular Component: nuclear pore inner ring (GO:0044611);;	K14310|2.31082e-13|sot:102595233|nuclear pore complex protein Nup205-like; K14310 nuclear pore complex protein Nup205 (A)	RNA transport (ko03013)	[S]	Function unknown	Protein of unknown function (DUF3414)	Nuclear pore complex protein NUP205 {ECO:0000303|PubMed:21189294} OS=Arabidopsis thaliana (Mouse-ear cress) PE=1 SV=1	S	Function unknown	PREDICTED: nuclear pore complex protein Nup205-like [Solanum tuberosum]
Camellia_sinensis_newGene_33308	--	--	Molecular Function: methyltransferase activity (GO:0008168);; Cellular Component: membrane (GO:0016020);; Biological Process: methylation (GO:0032259);;	--	--	--	--	--	--	R	General function prediction only	PREDICTED: uncharacterized protein LOC104816178 [Tarenaya hassleriana]
Camellia_sinensis_newGene_6867	--	--	Cellular Component: integral component of membrane (GO:0016021);;	--	--	[I]	Lipid transport and metabolism	Plasma-membrane choline transporter	--	I	Lipid transport and metabolism	PREDICTED: CTL-like protein DDB_G0274487 isoform X1 [Nelumbo nucifera]
Camellia_sinensis_newGene_16888	[E]	Amino acid transport and metabolism	Molecular Function: serine-type carboxypeptidase activity (GO:0004185);; Cellular Component: integral component of membrane (GO:0016021);; Molecular Function: transferase activity, transferring acyl groups other than amino-acyl groups (GO:0016747);; Biological Process: secondary metabolic process (GO:0019748);; Biological Process: proteolysis involved in cellular protein catabolic process (GO:005…	K16296|4.61749e-25|fve:101307753|serine carboxypeptidase-like 18-like; K16296 serine carboxypeptidase-like clade I [EC:3.4.16.-] (A)	--	[OE]	Posttranslational modification, protein turnover, chaperones;; Amino acid transport and metabolism	Serine carboxypeptidase	Serine carboxypeptidase-like 1 (Precursor) GN=SCPL1 OS=Arabidopsis thaliana (Mouse-ear cress) PE=2 SV=1	E	Amino acid transport and metabolism	hypothetical protein JCGZ_16364 [Jatropha curcas]
Camellia_sinensis_newGene_21119	--	--	Molecular Function: serine-type endopeptidase activity (GO:0004252);; Cellular Component: Golgi apparatus (GO:0005794);; Biological Process: proteolysis (GO:0006508);; Biological Process: retrograde vesicle-mediated transport, Golgi to ER (GO:0006890);; Cellular Component: integral component of membrane (GO:0016021);;	--	--	[S]	Function unknown	Eukaryotic integral membrane protein (DUF1751)	--	S	Function unknown	Transmembrane protein, putative [Ricinus communis]
Camellia_sinensis_newGene_21563	--	--	Cellular Component: integral component of membrane (GO:0016021);;	--	--	[R]	General function prediction only	--	--	R	General function prediction only	WD repeat-containing protein 20 [Glycine soja]
Camellia_sinensis_newGene_10620	--	--	--	--	--	[R]	General function prediction only	Retrotransposon gag protein	--	R	General function prediction only	PREDICTED: uncharacterized protein LOC104877802 [Vitis vinifera]
Camellia_sinensis_newGene_41751	--	--	Biological Process: cellular process (GO:0009987);; Cellular Component: membrane (GO:0016020);; Molecular Function: transferase activity, transferring glycosyl groups (GO:0016757);;	--	--	--	--	Cellulose synthase	Cellulose synthase-like protein H1 GN=OSJNBa0035F15.9 OS=Oryza sativa subsp. japonica (Rice) PE=2 SV=2	S	Function unknown	hypothetical protein POPTR_2114s00200g, partial [Populus trichocarpa]
Camellia_sinensis_newGene_15601	[G]	Carbohydrate transport and metabolism	Molecular Function: phosphoacetylglucosamine mutase activity (GO:0004610);; Cellular Component: mitochondrion (GO:0005739);; Cellular Component: cytosol (GO:0005829);; Biological Process: carbohydrate metabolic process (GO:0005975);; Biological Process: UDP-N-acetylglucosamine biosynthetic process (GO:0006048);; Cellular Component: plasmodesma (GO:0009506);; Molecular Function: metal ion binding …	K01836|0|pop:POPTR_0001s02980g|phosphoacetylglucosamine mutase family protein; K01836 phosphoacetylglucosamine mutase [EC:5.4.2.3] (A)	Amino sugar and nucleotide sugar metabolism (ko00520)	[G]	Carbohydrate transport and metabolism	Phosphoglucomutase/phosphomannomutase, C-terminal domain;; Phosphoglucomutase/phosphomannomutase, alpha/beta/alpha domain I	Phosphoacetylglucosamine mutase GN=DRT101 OS=Arabidopsis thaliana (Mouse-ear cress) PE=1 SV=1	G	Carbohydrate transport and metabolism	PREDICTED: phosphoacetylglucosamine mutase [Sesamum indicum]
Camellia_sinensis_newGene_21833	--	--	Molecular Function: zinc ion binding (GO:0008270);; Biological Process: phloem development (GO:0010088);; Biological Process: root development (GO:0048364);;	--	--	[TZ]	Signal transduction mechanisms;; Cytoskeleton	Protein of unknown function (DUF3633);; Protein of unknown function (DUF3633)	Protein DA1-related 2 GN=DAR2 OS=Arabidopsis thaliana (Mouse-ear cress) PE=2 SV=1	TZ	Signal transduction mechanisms;; Cytoskeleton	PREDICTED: protein DA1-related 2 isoform X1 [Vitis vinifera]
Camellia_sinensis_newGene_34578	--	--	--	--	--	--	--	FAR1 DNA-binding domain	Protein FAR1-RELATED SEQUENCE 5 GN=FRS5 OS=Arabidopsis thaliana (Mouse-ear cress) PE=2 SV=1	S	Function unknown	PREDICTED: protein FAR1-RELATED SEQUENCE 5-like [Malus domestica]
Camellia_sinensis_newGene_24463	--	--	Biological Process: response to stimulus (GO:0050896);;	--	--	--	--	NB-ARC domain;; TIR domain;; TIR domain;; MTH538 TIR-like domain (DUF1863);; NACHT domain	TMV resistance protein N GN=N OS=Nicotiana glutinosa (Tobacco) PE=1 SV=1	T	Signal transduction mechanisms	hypothetical protein JCGZ_20185 [Jatropha curcas]
Camellia_sinensis_newGene_6702	--	--	Cellular Component: integral component of membrane (GO:0016021);;	K03255|6.0554e-43|cam:101491450|clustered mitochondria protein homolog; K03255 protein TIF31 (A)	--	[R]	General function prediction only	Tetratricopeptide repeat;; Tetratricopeptide repeat;; Tetratricopeptide repeat;; Tetratricopeptide repeat	Clustered mitochondria protein GN=F4F15.250 OS=Arabidopsis thaliana (Mouse-ear cress) PE=2 SV=1	R	General function prediction only	Protein KIAA0664-like protein [Morus notabilis]
Camellia_sinensis_newGene_3415	[K]	Transcription	Cellular Component: DNA-directed RNA polymerase V complex (GO:0000419);; Molecular Function: DNA binding (GO:0003677);; Molecular Function: DNA-directed RNA polymerase activity (GO:0003899);; Cellular Component: nucleolus (GO:0005730);; Biological Process: DNA methylation (GO:0006306);; Biological Process: transcription, DNA-templated (GO:0006351);; Cellular Component: nuclear body (GO:0016604);;…	K16251|0|vvi:100266900|DNA-directed RNA polymerase V subunit 1; K16251 DNA-directed RNA polymerase V subunit 1 [EC:2.7.7.6] (A)	--	[K]	Transcription	RNA polymerase Rpb1, domain 2;; RNA polymerase Rpb1, domain 3;; RNA polymerase Rpb1, domain 5	DNA-directed RNA polymerase V subunit 1 GN=At2g40030 OS=Arabidopsis thaliana (Mouse-ear cress) PE=1 SV=1	K	Transcription	unnamed protein product [Coffea canephora]
Camellia_sinensis_newGene_25124	[RTKL]	General function prediction only;; Signal transduction mechanisms;; Transcription;; Replication, recombination and repair	Molecular Function: protein serine/threonine kinase activity (GO:0004674);; Molecular Function: transmembrane receptor protein tyrosine kinase activity (GO:0004714);; Molecular Function: ATP binding (GO:0005524);; Biological Process: signal transduction (GO:0007165);; Cellular Component: integral component of membrane (GO:0016021);; Biological Process: peptidyl-tyrosine phosphorylation (GO:001810…	K13416|1.20546e-82|eus:EUTSA_v10024694mg|hypothetical protein; K13416 brassinosteroid insensitive 1-associated receptor kinase 1 [EC:2.7.10.1 2.7.11.1] (A)	Plant hormone signal transduction (ko04075);; Plant-pathogen interaction (ko04626)	[T]	Signal transduction mechanisms	Protein kinase domain;; Protein tyrosine kinase	BRASSINOSTEROID INSENSITIVE 1-associated receptor kinase 1 (Precursor) GN=F17M5.190 OS=Arabidopsis thaliana (Mouse-ear cress) PE=1 SV=2	T	Signal transduction mechanisms	PREDICTED: BRASSINOSTEROID INSENSITIVE 1-associated receptor kinase 1-like [Camelina sativa]
Camellia_sinensis_newGene_34739	--	--	Biological Process: embryo development ending in seed dormancy (GO:0009793);;	--	--	--	--	--	--	S	Function unknown	PREDICTED: MAR-binding filament-like protein 1-1 [Malus domestica]
Camellia_sinensis_newGene_35928	--	--	Molecular Function: protein binding (GO:0005515);; Cellular Component: nucleus (GO:0005634);; Molecular Function: methyltransferase activity (GO:0008168);; Molecular Function: protein transporter activity (GO:0008565);; Cellular Component: chloroplast inner membrane (GO:0009706);; Biological Process: methylation (GO:0032259);; Biological Process: protein import into chloroplast stroma (GO:0045037…	--	--	--	--	--	Protein TIC 56, chloroplastic {ECO:0000303|PubMed:23372012} (Precursor) OS=Arabidopsis thaliana (Mouse-ear cress) PE=1 SV=1	S	Function unknown	hypothetical protein JCGZ_00428 [Jatropha curcas]
Camellia_sinensis_newGene_2374	--	--	Cellular Component: extracellular region (GO:0005576);; Molecular Function: growth factor activity (GO:0008083);; Biological Process: cell proliferation (GO:0008283);;	--	--	--	--	Phytosulfokine precursor protein (PSK)	Phytosulfokine-beta (Precursor) GN=T16K5.130 OS=Arabidopsis thaliana (Mouse-ear cress) PE=2 SV=2	R	General function prediction only	Phytosulfokines 3 precursor family protein [Populus trichocarpa]
Camellia_sinensis_newGene_44552	--	--	Molecular Function: protein kinase activity (GO:0004672);; Molecular Function: ATP binding (GO:0005524);; Biological Process: protein phosphorylation (GO:0006468);;	--	--	[T]	Signal transduction mechanisms	Protein tyrosine kinase;; Protein kinase domain	Inactive protein kinase SELMODRAFT_444075 GN=SELMODRAFT_444075 OS=Selaginella moellendorffii (Spikemoss) PE=2 SV=1	T	Signal transduction mechanisms	PREDICTED: inactive protein kinase SELMODRAFT_444075-like [Eucalyptus grandis]
Camellia_sinensis_newGene_31308	--	--	--	--	--	--	--	Dof domain, zinc finger	Dof zinc finger protein DOF2.4 GN=DOF2.4 OS=Arabidopsis thaliana (Mouse-ear cress) PE=2 SV=1	R	General function prediction only	unnamed protein product [Vitis vinifera]
Camellia_sinensis_newGene_42877	--	--	--	--	--	--	--	No apical meristem-associated C-terminal domain	Glutathione S-transferase T3 GN=K1O13.1 OS=Arabidopsis thaliana (Mouse-ear cress) PE=2 SV=1	S	Function unknown	hypothetical protein CICLE_v10003979mg, partial [Citrus clementina]
Camellia_sinensis_newGene_40376	[E]	Amino acid transport and metabolism	Molecular Function: cysteine synthase activity (GO:0004124);; Cellular Component: cytoplasm (GO:0005737);; Biological Process: cysteine biosynthetic process from serine (GO:0006535);; Molecular Function: pyridoxal phosphate binding (GO:0030170);; Molecular Function: beta-pyrazolylalanine synthase activity (GO:0047458);;	K01738|6.72662e-33|vvi:100854687|	Cysteine and methionine metabolism (ko00270);; Sulfur metabolism (ko00920);; Carbon metabolism (ko01200);; Biosynthesis of amino acids (ko01230)	[E]	Amino acid transport and metabolism	Pyridoxal-phosphate dependent enzyme	Cysteine synthase OS=Solanum tuberosum (Potato) PE=2 SV=1	E	Amino acid transport and metabolism	PREDICTED: cysteine synthase [Nelumbo nucifera]
Camellia_sinensis_newGene_36582	--	--	--	--	--	--	--	--	--	--	--	hypothetical protein OsJ_35647 [Oryza sativa Japonica Group]
Camellia_sinensis_newGene_11204	--	--	Cellular Component: membrane (GO:0016020);;	--	--	[R]	General function prediction only	Sugar (and other) transporter	--	R	General function prediction only	PREDICTED: hippocampus abundant transcript-like protein 1 [Solanum lycopersicum]
Camellia_sinensis_newGene_13662	--	--	Molecular Function: structural constituent of ribosome (GO:0003735);; Biological Process: translation (GO:0006412);; Cellular Component: large ribosomal subunit (GO:0015934);; Cellular Component: integral component of membrane (GO:0016021);;	--	--	[OR]	Posttranslational modification, protein turnover, chaperones;; General function prediction only	--	--	O	Posttranslational modification, protein turnover, chaperones	unnamed protein product [Coffea canephora]
Camellia_sinensis_newGene_20273	--	--	--	--	--	--	--	Protein of unknown function (DUF773)	--	--	--	--
Camellia_sinensis_newGene_30277	--	--	Molecular Function: translation initiation factor activity (GO:0003743);; Cellular Component: cytoplasm (GO:0005737);; Biological Process: translational initiation (GO:0006413);; Biological Process: intracellular distribution of mitochondria (GO:0048312);;	K03255|0|vvi:100264871|clustered mitochondria protein; K03255 protein TIF31 (A)	--	[R]	General function prediction only	Clustered mitochondria;; Translation initiation factor eIF3 subunit 135;; Tetratricopeptide repeat;; Mitochondrial function, CLU-N-term;; Tetratricopeptide repeat;; TPR repeat;; Protein of unknown function (DUF727)	Clustered mitochondria protein GN=F4F15.250 OS=Arabidopsis thaliana (Mouse-ear cress) PE=2 SV=1	S	Function unknown	PREDICTED: clustered mitochondria protein [Vitis vinifera]
Camellia_sinensis_newGene_25181	--	--	Biological Process: flavonoid biosynthetic process (GO:0009813);; Cellular Component: intracellular membrane-bounded organelle (GO:0043231);; Molecular Function: hydroquinone glucosyltransferase activity (GO:0050505);; Biological Process: flavonoid glucuronidation (GO:0052696);; Molecular Function: quercetin 3-O-glucosyltransferase activity (GO:0080043);; Molecular Function: quercetin 7-O-glucosy…	K08237|5.58879e-77|pper:PRUPEppa008326m1g|hypothetical protein; K08237 hydroquinone glucosyltransferase [EC:2.4.1.218] (A)	--	[GC]	Carbohydrate transport and metabolism;; Energy production and conversion	UDP-glucoronosyl and UDP-glucosyl transferase	Hydroquinone glucosyltransferase GN=AS OS=Rauvolfia serpentina (Serpentine wood) PE=1 SV=1	CG	Energy production and conversion;; Carbohydrate transport and metabolism	glycosyltransferase, partial [Camellia sinensis]
Camellia_sinensis_newGene_34220	--	--	Molecular Function: serine-type endopeptidase activity (GO:0004252);; Cellular Component: vacuolar membrane (GO:0005774);; Biological Process: proteolysis (GO:0006508);; Molecular Function: tripeptidyl-peptidase activity (GO:0008240);; Cellular Component: chloroplast (GO:0009507);; Cellular Component: integral component of membrane (GO:0016021);; Cellular Component: cytosolic ribosome (GO:0022626…	--	--	[O]	Posttranslational modification, protein turnover, chaperones	--	Tripeptidyl-peptidase 2 OS=Oryza sativa subsp. japonica (Rice) PE=2 SV=1	O	Posttranslational modification, protein turnover, chaperones	PREDICTED: tripeptidyl-peptidase 2-like [Solanum lycopersicum]
Camellia_sinensis_newGene_518	--	--	Molecular Function: amidase activity (GO:0004040);; Cellular Component: vacuolar membrane (GO:0005774);; Cellular Component: endoplasmic reticulum (GO:0005783);; Cellular Component: Golgi apparatus (GO:0005794);; Cellular Component: plasma membrane (GO:0005886);; Cellular Component: integral component of membrane (GO:0016021);; Molecular Function: transferase activity (GO:0016740);; Molecular Fun…	--	--	[J]	Translation, ribosomal structure and biogenesis	Amidase	Fatty acid amide hydrolase GN=FAAH OS=Arabidopsis thaliana (Mouse-ear cress) PE=1 SV=1	J	Translation, ribosomal structure and biogenesis	PREDICTED: fatty acid amide hydrolase [Beta vulgaris subsp. vulgaris]
Camellia_sinensis_newGene_41838	--	--	Biological Process: carbohydrate transport (GO:0008643);; Cellular Component: integral component of membrane (GO:0016021);;	--	--	[GE]	Carbohydrate transport and metabolism;; Amino acid transport and metabolism	2-oxoacid dehydrogenases acyltransferase (catalytic domain);; Triose-phosphate Transporter family;; Triose-phosphate Transporter family	Probable sugar phosphate/phosphate translocator At3g11320 GN=At3g11320 OS=Arabidopsis thaliana (Mouse-ear cress) PE=2 SV=1	G	Carbohydrate transport and metabolism	unnamed protein product [Vitis vinifera]
Camellia_sinensis_newGene_27158	--	--	Molecular Function: GTPase activator activity (GO:0005096);; Cellular Component: intracellular (GO:0005622);; Biological Process: intracellular protein transport (GO:0006886);; Cellular Component: endomembrane system (GO:0012505);; Molecular Function: Rab GTPase binding (GO:0017137);; Biological Process: regulation of vesicle fusion (GO:0031338);;	--	--	[U]	Intracellular trafficking, secretion, and vesicular transport	Rab-GTPase-TBC domain;; Rab-GTPase-TBC domain	--	U	Intracellular trafficking, secretion, and vesicular transport	PREDICTED: TBC1 domain family member 8B-like isoform X2 [Vitis vinifera]
Camellia_sinensis_newGene_3571	--	--	Molecular Function: dephospho-CoA kinase activity (GO:0004140);; Molecular Function: ATP binding (GO:0005524);; Cellular Component: extracellular region (GO:0005576);; Cellular Component: cell wall (GO:0005618);; Biological Process: defense response (GO:0006952);; Biological Process: coenzyme A biosynthetic process (GO:0015937);; Biological Process: phosphorylation (GO:0016310);;	--	--	--	--	Gibberellin regulated protein	Snakin-1 (Precursor) GN=SN1 OS=Solanum tuberosum (Potato) PE=1 SV=1	R	General function prediction only	hypothetical protein POPTR_0001s30500g [Populus trichocarpa]
Camellia_sinensis_newGene_20315	[E]	Amino acid transport and metabolism	Cellular Component: mitochondrion (GO:0005739);; Molecular Function: alanine-glyoxylate transaminase activity (GO:0008453);; Molecular Function: pyridoxal phosphate binding (GO:0030170);; Molecular Function: identical protein binding (GO:0042802);;	K00827|3.80025e-23|rcu:RCOM_1230590|alanine-glyoxylate aminotransferase, putative (EC:2.6.1.44); K00827 alanine-glyoxylate transaminase / (R)-3-amino-2-methylpropionate-pyruvate transaminase [EC:2.6.1.44 2.6.1.40] (A)	Alanine, aspartate and glutamate metabolism (ko00250);; Glycine, serine and threonine metabolism (ko00260)	[E]	Amino acid transport and metabolism	AP-5 complex subunit, vesicle trafficking;; Aminotransferase class-III	Alanine--glyoxylate aminotransferase 2 homolog 3, mitochondrial (Precursor) GN=At3g08860 OS=Arabidopsis thaliana (Mouse-ear cress) PE=2 SV=1	E	Amino acid transport and metabolism	hypothetical protein F383_12083 [Gossypium arboreum]
Camellia_sinensis_newGene_39488	--	--	Molecular Function: protein serine/threonine kinase activity (GO:0004674);; Molecular Function: ATP binding (GO:0005524);; Biological Process: protein phosphorylation (GO:0006468);; Cellular Component: integral component of membrane (GO:0016021);; Biological Process: recognition of pollen (GO:0048544);;	--	--	--	--	Protein tyrosine kinase;; Protein kinase domain	G-type lectin S-receptor-like serine/threonine-protein kinase At1g61390 (Precursor) GN=At1g61390 OS=Arabidopsis thaliana (Mouse-ear cress) PE=2 SV=1	T	Signal transduction mechanisms	unnamed protein product [Coffea canephora]
Camellia_sinensis_newGene_8607	--	--	--	--	--	--	--	--	--	S	Function unknown	PREDICTED: uncharacterized protein LOC100794218 [Glycine max]
Camellia_sinensis_newGene_29868	--	--	Cellular Component: nucleus (GO:0005634);; Biological Process: response to cold (GO:0009409);; Biological Process: histone deacetylation (GO:0016575);;	K04508|9.21221e-25|atr:s00143p00072740|AMTR_s00143p00072740; hypothetical protein; K04508 transducin (beta)-like 1 (A)	--	[B]	Chromatin structure and dynamics	--	--	B	Chromatin structure and dynamics	hypothetical protein AMTR_s00143p00072740, partial [Amborella trichopoda]
Camellia_sinensis_newGene_29060	--	--	Molecular Function: magnesium ion transmembrane transporter activity (GO:0015095);; Biological Process: magnesium ion transport (GO:0015693);; Cellular Component: integral component of membrane (GO:0016021);;	--	--	--	--	Magnesium transporter NIPA;; EamA-like transporter family;; Small Multidrug Resistance protein	Probable magnesium transporter NIPA9 GN=At5g11960 OS=Arabidopsis thaliana (Mouse-ear cress) PE=2 SV=1	S	Function unknown	PREDICTED: probable magnesium transporter NIPA9 isoform X2 [Nicotiana sylvestris]
Camellia_sinensis_newGene_32115	--	--	Molecular Function: damaged DNA binding (GO:0003684);; Cellular Component: nucleus (GO:0005634);; Biological Process: nucleotide-excision repair (GO:0006289);; Cellular Component: integral component of membrane (GO:0016021);; Biological Process: proteasome-mediated ubiquitin-dependent protein catabolic process (GO:0043161);;	K10839|3.79965e-42|cit:102614644|ubiquitin receptor RAD23c-like; K10839 UV excision repair protein RAD23 (A)	Nucleotide excision repair (ko03420);; Protein processing in endoplasmic reticulum (ko04141)	[L]	Replication, recombination and repair	XPC-binding domain	Ubiquitin receptor RAD23d GN=MXI10.20 OS=Arabidopsis thaliana (Mouse-ear cress) PE=1 SV=2	L	Replication, recombination and repair	hypothetical protein CISIN_1g014118mg [Citrus sinensis]
Camellia_sinensis_newGene_22276	--	--	Cellular Component: integral component of membrane (GO:0016021);; Molecular Function: glucuronosyl-N-acetylglucosaminyl-proteoglycan 4-alpha-N-acetylglucosaminyltransferase activity (GO:0050508);;	--	--	[GMW]	Carbohydrate transport and metabolism;; Cell wall/membrane/envelope biogenesis;; Extracellular structures	Exostosin family	Probable glycosyltransferase At5g03795 GN=At5g03795 OS=Arabidopsis thaliana (Mouse-ear cress) PE=3 SV=2	GMW	Carbohydrate transport and metabolism;; Cell wall/membrane/envelope biogenesis;; Extracellular structures	PREDICTED: probable glycosyltransferase At5g03795 [Nicotiana tomentosiformis]
Camellia_sinensis_newGene_24014	--	--	--	--	--	--	--	--	--	S	Function unknown	PREDICTED: uncharacterized protein LOC105164821 isoform X2 [Sesamum indicum]
Camellia_sinensis_newGene_5875	--	--	Biological Process: protein deubiquitination (GO:0016579);; Molecular Function: ubiquitinyl hydrolase activity (GO:0036459);; Molecular Function: metal ion binding (GO:0046872);;	--	--	--	--	Protein of unknown function (DUF629);; Protein of unknown function (DUF627);; Ubiquitin carboxyl-terminal hydrolase	--	O	Posttranslational modification, protein turnover, chaperones	PREDICTED: uncharacterized protein LOC100256959 isoform X1 [Vitis vinifera]
Camellia_sinensis_newGene_15757	--	--	Molecular Function: structural constituent of ribosome (GO:0003735);; Biological Process: translation (GO:0006412);; Cellular Component: integral component of membrane (GO:0016021);; Biological Process: transmembrane transport (GO:0055085);;	--	--	[C]	Energy production and conversion	Mitochondrial carrier protein	Mitochondrial adenine nucleotide transporter ADNT1 OS=Arabidopsis thaliana (Mouse-ear cress) PE=2 SV=1	C	Energy production and conversion	PREDICTED: mitochondrial substrate carrier family protein B-like [Sesamum indicum]
Camellia_sinensis_newGene_9917	--	--	--	--	--	[I]	Lipid transport and metabolism	--	Oxysterol-binding protein-related protein 1D GN=ORP1D OS=Arabidopsis thaliana (Mouse-ear cress) PE=2 SV=1	T	Signal transduction mechanisms	unnamed protein product [Vitis vinifera]
Camellia_sinensis_newGene_23377	--	--	--	--	--	--	--	--	--	G	Carbohydrate transport and metabolism	hypothetical protein OsI_11132 [Oryza sativa Indica Group]
Camellia_sinensis_newGene_20229	--	--	--	--	--	--	--	--	--	--	--	LRR and NB-ARC domains-containing disease resistance-like protein [Theobroma cacao]
Camellia_sinensis_newGene_26777	--	--	Cellular Component: endosome (GO:0005768);; Cellular Component: vacuolar membrane (GO:0005774);; Cellular Component: trans-Golgi network (GO:0005802);; Molecular Function: S-adenosylmethionine-dependent methyltransferase activity (GO:0008757);; Cellular Component: integral component of membrane (GO:0016021);; Biological Process: methylation (GO:0032259);;	--	--	--	--	Putative S-adenosyl-L-methionine-dependent methyltransferase;; Methyltransferase domain;; ubiE/COQ5 methyltransferase family;; Putative S-adenosyl-L-methionine-dependent methyltransferase	Probable methyltransferase PMT23 GN=At2g40280 OS=Arabidopsis thaliana (Mouse-ear cress) PE=2 SV=2	R	General function prediction only	PREDICTED: probable methyltransferase PMT23 [Nicotiana tomentosiformis]
Camellia_sinensis_newGene_9083	[R]	General function prediction only	Cellular Component: mitochondrial respiratory chain (GO:0005746);; Biological Process: chlorophyll catabolic process (GO:0015996);; Cellular Component: integral component of membrane (GO:0016021);; Biological Process: cytochrome complex assembly (GO:0017004);;	K08869|7.80628e-60|pop:POPTR_0002s18630g|POPTRDRAFT_710082; hypothetical protein; K08869 aarF domain-containing kinase (A)	--	[R]	General function prediction only	ABC1 family	--	R	General function prediction only	hypothetical protein POPTR_0002s18630g [Populus trichocarpa]
Camellia_sinensis_newGene_6057	--	--	--	--	--	[R]	General function prediction only	PPR repeat family;; PPR repeat;; PPR repeat;; Pentatricopeptide repeat domain;; Mitochondrial 28S ribosomal protein S27;; Anaphase-promoting complex, cyclosome, subunit 3;; Tetratricopeptide repeat;; Tetratricopeptide repeat	Pentatricopeptide repeat-containing protein At1g62670, mitochondrial (Precursor) GN=At1g62670 OS=Arabidopsis thaliana (Mouse-ear cress) PE=3 SV=2	R	General function prediction only	unnamed protein product [Coffea canephora]
Camellia_sinensis_newGene_32072	--	--	--	K12733|4.66429e-08|pda:103717682|peptidyl-prolyl cis-trans isomerase CYP21-4; K12733 peptidyl-prolyl cis-trans isomerase-like 1 [EC:5.2.1.8] (A)	Spliceosome (ko03040)	[O]	Posttranslational modification, protein turnover, chaperones	--	Peptidyl-prolyl cis-trans isomerase CYP21-4 GN=CYP21-4 OS=Arabidopsis thaliana (Mouse-ear cress) PE=2 SV=1	O	Posttranslational modification, protein turnover, chaperones	PREDICTED: peptidyl-prolyl cis-trans isomerase CYP21-4-like [Nelumbo nucifera]
Camellia_sinensis_newGene_26114	[L]	Replication, recombination and repair	Molecular Function: magnesium ion binding (GO:0000287);; Molecular Function: DNA binding (GO:0003677);; Cellular Component: nucleoplasm (GO:0005654);; Cellular Component: nucleolus (GO:0005730);; Cellular Component: mitochondrion (GO:0005739);; Cellular Component: cytosol (GO:0005829);; Biological Process: base-excision repair (GO:0006284);; Molecular Function: 5'-3' exonuclease activity (GO:0008…	K04799|2.92243e-35|vvi:100242559|flap endonuclease 1; K04799 flap endonuclease-1 [EC:3.-.-.-] (A)	DNA replication (ko03030);; Base excision repair (ko03410);; Non-homologous end-joining (ko03450)	[L]	Replication, recombination and repair	XPG N-terminal domain	Flap endonuclease 1 {ECO:0000255|HAMAP-Rule:MF_03140} OS=Glycine max (Soybean) PE=2 SV=1	L	Replication, recombination and repair	unknown [Glycine max]
Camellia_sinensis_newGene_9172	--	--	--	--	--	[R]	General function prediction only	Reverse transcriptase (RNA-dependent DNA polymerase);; Reverse transcriptase (RNA-dependent DNA polymerase)	Putative ribonuclease H protein At1g65750 GN=At1g65750 OS=Arabidopsis thaliana (Mouse-ear cress) PE=3 SV=1	R	General function prediction only	PREDICTED: uncharacterized protein LOC103936764 [Pyrus x bretschneideri]
Camellia_sinensis_newGene_38942	--	--	--	--	--	--	--	--	--	S	Function unknown	PREDICTED: uncharacterized protein LOC104249122 [Nicotiana sylvestris]
Camellia_sinensis_newGene_23396	[QR]	Secondary metabolites biosynthesis, transport and catabolism;; General function prediction only	Molecular Function: protein binding (GO:0005515);; Cellular Component: nucleolus (GO:0005730);; Cellular Component: cytosol (GO:0005829);; Biological Process: regulation of transcription, DNA-templated (GO:0006355);; Biological Process: protein methylation (GO:0006479);; Molecular Function: histone-arginine N-methyltransferase activity (GO:0008469);; Molecular Function: protein-arginine omega-N a…	K11434|2.07519e-29|vvi:100266357|probable protein arginine N-methyltransferase 1; K11434 protein arginine N-methyltransferase 1 [EC:2.1.1.-] (A)	--	[OKT]	Posttranslational modification, protein turnover, chaperones;; Transcription;; Signal transduction mechanisms	--	Protein arginine N-methyltransferase 1.1 GN=At4g29510 OS=Arabidopsis thaliana (Mouse-ear cress) PE=1 SV=1	KOT	Transcription;; Posttranslational modification, protein turnover, chaperones;; Signal transduction mechanisms	PREDICTED: probable protein arginine N-methyltransferase 1 [Vitis vinifera]
Camellia_sinensis_newGene_26369	--	--	Molecular Function: nucleotide binding (GO:0000166);; Biological Process: cellular process (GO:0009987);; Molecular Function: oxidoreductase activity (GO:0016491);;	--	--	[R]	General function prediction only	Endonuclease-reverse transcriptase	--	R	General function prediction only	T4.15 [Malus x robusta]
Camellia_sinensis_newGene_7184	--	--	Cellular Component: integral component of membrane (GO:0016021);;	--	--	--	--	--	--	S	Function unknown	PREDICTED: uncharacterized protein LOC102592857 [Solanum tuberosum]
Camellia_sinensis_newGene_3504	--	--	--	--	--	--	--	--	--	R	General function prediction only	hypothetical protein CICLE_v10022756mg [Citrus clementina]
Camellia_sinensis_newGene_2311	--	--	Molecular Function: glutathione transferase activity (GO:0004364);;	K00799|6.38666e-87|cic:CICLE_v10032743mg|hypothetical protein; K00799 glutathione S-transferase [EC:2.5.1.18] (A)	Glutathione metabolism (ko00480)	[O]	Posttranslational modification, protein turnover, chaperones	Glutathione S-transferase, C-terminal domain;; Glutathione S-transferase, C-terminal domain	Glutathione S-transferase F9 GN=F7F1.7 OS=Arabidopsis thaliana (Mouse-ear cress) PE=1 SV=1	O	Posttranslational modification, protein turnover, chaperones	hypothetical protein CICLE_v10032743mg [Citrus clementina]
Camellia_sinensis_newGene_28365	--	--	--	K14572|7.51073e-41|vvi:100244657|midasin; K14572 midasin (A)	Ribosome biogenesis in eukaryotes (ko03008)	[R]	General function prediction only	--	--	R	General function prediction only	PREDICTED: midasin [Vitis vinifera]
Camellia_sinensis_newGene_16077	--	--	Biological Process: metabolic process (GO:0008152);;	--	--	[H]	Coenzyme transport and metabolism	Riboflavin kinase	Riboflavin kinase GN=F18E5.90 OS=Arabidopsis thaliana (Mouse-ear cress) PE=1 SV=1	R	General function prediction only	unnamed protein product [Vitis vinifera]
Camellia_sinensis_newGene_20486	--	--	Molecular Function: RNA binding (GO:0003723);; Molecular Function: metal ion binding (GO:0046872);;	K14404|2.12055e-41|vvi:100253258|30-kDa cleavage and polyadenylation specificity factor 30; K14404 cleavage and polyadenylation specificity factor subunit 4 (A)	mRNA surveillance pathway (ko03015)	[TA]	Signal transduction mechanisms;; RNA processing and modification	YT521-B-like domain	30-kDa cleavage and polyadenylation specificity factor 30 {ECO:0000303|PubMed:18479511} OS=Arabidopsis thaliana (Mouse-ear cress) PE=1 SV=1	A	RNA processing and modification	PREDICTED: cleavage and polyadenylation specificity factor CPSF30 [Nelumbo nucifera]
Camellia_sinensis_newGene_9054	[O]	Posttranslational modification, protein turnover, chaperones	Biological Process: protein peptidyl-prolyl isomerization (GO:0000413);; Molecular Function: peptidyl-prolyl cis-trans isomerase activity (GO:0003755);; Cellular Component: Golgi apparatus (GO:0005794);; Biological Process: protein folding (GO:0006457);; Cellular Component: integral component of membrane (GO:0016021);;	--	--	[O]	Posttranslational modification, protein turnover, chaperones	Cyclophilin type peptidyl-prolyl cis-trans isomerase/CLD	Peptidyl-prolyl cis-trans isomerase CYP21-4 GN=CYP21-4 OS=Arabidopsis thaliana (Mouse-ear cress) PE=2 SV=1	O	Posttranslational modification, protein turnover, chaperones	PREDICTED: peptidyl-prolyl cis-trans isomerase CYP21-4-like isoform X1 [Nelumbo nucifera]
Camellia_sinensis_newGene_11365	--	--	Molecular Function: binding (GO:0005488);;	--	--	[R]	General function prediction only	gag-polypeptide of LTR copia-type;; gag-polypeptide of LTR copia-type	--	R	General function prediction only	Polyprotein, putative [Solanum demissum]
Camellia_sinensis_newGene_4097	--	--	Cellular Component: late endosome (GO:0005770);; Cellular Component: cytosol (GO:0005829);; Biological Process: intracellular protein transport (GO:0006886);; Molecular Function: protein transporter activity (GO:0008565);; Cellular Component: retromer complex (GO:0030904);; Biological Process: retrograde transport, endosome to Golgi (GO:0042147);;	K18468|2.1277e-38|atr:s00052p00172760|AMTR_s00052p00172760; hypothetical protein; K18468 vacuolar protein sorting-associated protein 35 (A)	--	[U]	Intracellular trafficking, secretion, and vesicular transport	--	Vacuolar protein sorting-associated protein 35B GN=VPS35B OS=Arabidopsis thaliana (Mouse-ear cress) PE=1 SV=1	U	Intracellular trafficking, secretion, and vesicular transport	hypothetical protein MIMGU_mgv1a001583mg [Erythranthe guttata]
Camellia_sinensis_newGene_5613	--	--	Cellular Component: endosome (GO:0005768);; Cellular Component: vacuolar membrane (GO:0005774);; Cellular Component: trans-Golgi network (GO:0005802);; Molecular Function: S-adenosylmethionine-dependent methyltransferase activity (GO:0008757);; Cellular Component: integral component of membrane (GO:0016021);; Biological Process: methylation (GO:0032259);;	--	--	--	--	Putative S-adenosyl-L-methionine-dependent methyltransferase;; Putative S-adenosyl-L-methionine-dependent methyltransferase	Probable methyltransferase PMT11 GN=At2g39750 OS=Arabidopsis thaliana (Mouse-ear cress) PE=2 SV=1	R	General function prediction only	hypothetical protein PRUPE_ppa002527mg [Prunus persica]
Camellia_sinensis_newGene_7785	--	--	--	--	--	--	--	--	--	R	General function prediction only	hypothetical protein F775_01074 [Aegilops tauschii]
Camellia_sinensis_newGene_27068	--	--	Molecular Function: binding (GO:0005488);;	--	--	--	--	Protein of unknown function (DUF 659)	--	S	Function unknown	hypothetical protein VITISV_015950 [Vitis vinifera]
Camellia_sinensis_newGene_26144	--	--	Molecular Function: nucleic acid binding (GO:0003676);; Molecular Function: GTPase activator activity (GO:0005096);; Molecular Function: ATP binding (GO:0005524);; Biological Process: DNA integration (GO:0015074);; Molecular Function: ATPase activity (GO:0016887);; Biological Process: positive regulation of GTPase activity (GO:0043547);;	--	--	[R]	General function prediction only	Integrase core domain	Endonuclease OS=Nicotiana tabacum (Common tobacco) PE=2 SV=1	R	General function prediction only	hypothetical protein VITISV_031315 [Vitis vinifera]
Camellia_sinensis_newGene_21305	--	--	Molecular Function: magnesium ion transmembrane transporter activity (GO:0015095);; Biological Process: magnesium ion transport (GO:0015693);; Cellular Component: integral component of membrane (GO:0016021);;	--	--	[P]	Inorganic ion transport and metabolism	--	Magnesium transporter MRS2-F OS=Oryza sativa subsp. japonica (Rice) PE=1 SV=1	P	Inorganic ion transport and metabolism	putative Mg transporter [Oryza sativa Japonica Group]
Camellia_sinensis_newGene_5924	[I]	Lipid transport and metabolism	Molecular Function: oxidoreductase activity (GO:0016491);; Biological Process: oxidation-reduction process (GO:0055114);;	--	--	[R]	General function prediction only	--	Cycloartenol Synthase GN=OSCPNX1 OS=Panax ginseng (Korean ginseng) PE=1 SV=1	R	General function prediction only	Uncharacterized protein L484_007981 [Morus notabilis]
Camellia_sinensis_newGene_22872	[M]	Cell wall/membrane/envelope biogenesis	--	--	--	--	--	Mitochondrial fission ELM1	Mitochondrial fission protein ELM1 GN=ELM1 OS=Arabidopsis thaliana (Mouse-ear cress) PE=1 SV=1	S	Function unknown	PREDICTED: mitochondrial fission protein ELM1 [Nelumbo nucifera]
Camellia_sinensis_newGene_35835	--	--	Cellular Component: membrane (GO:0016020);;	--	--	--	--	--	--	S	Function unknown	unnamed protein product [Coffea canephora]
Camellia_sinensis_newGene_38774	--	--	Molecular Function: ATP binding (GO:0005524);; Cellular Component: intracellular (GO:0005622);; Biological Process: fatty acid beta-oxidation (GO:0006635);; Molecular Function: microtubule-severing ATPase activity (GO:0008568);; Biological Process: protein import into peroxisome matrix (GO:0016558);;	K13339|4.16007e-91|pop:POPTR_0014s12750g|POPTRDRAFT_245912; AAA-type ATPase family protein; K13339 peroxin-6 (A)	Peroxisome (ko04146)	[O]	Posttranslational modification, protein turnover, chaperones	ATPase family associated with various cellular activities (AAA)	Peroxisome biogenesis protein 6 GN=PEX6 OS=Arabidopsis thaliana (Mouse-ear cress) PE=1 SV=1	O	Posttranslational modification, protein turnover, chaperones	Peroxisome biogenesis protein 6 isoform 2 [Theobroma cacao]
Camellia_sinensis_newGene_37503	[C]	Energy production and conversion	Molecular Function: copper ion binding (GO:0005507);; Cellular Component: mitochondrial intermembrane space (GO:0005758);; Cellular Component: Golgi apparatus (GO:0005794);; Cellular Component: cytosol (GO:0005829);; Biological Process: mitochondrial electron transport, ubiquinol to cytochrome c (GO:0006122);; Biological Process: mitochondrial electron transport, cytochrome c to oxygen (GO:000612…	K08738|4.64612e-72|gmx:100305937|uncharacterized LOC100305937; K08738 cytochrome c (A)	Sulfur metabolism (ko00920)	[C]	Energy production and conversion	Cytochrome c;; Cytochrome C oxidase, cbb3-type, subunit III	Probable cytochrome c At4g10040 GN=At4g10040 OS=Arabidopsis thaliana (Mouse-ear cress) PE=1 SV=1	C	Energy production and conversion	uncharacterized protein LOC100305937 [Glycine max]
Camellia_sinensis_newGene_978	--	--	--	--	--	--	--	F-box domain	F-box protein At1g49360 GN=At1g49360 OS=Arabidopsis thaliana (Mouse-ear cress) PE=2 SV=1	R	General function prediction only	Uncharacterized protein TCM_004520 [Theobroma cacao]
Camellia_sinensis_newGene_10041	--	--	Molecular Function: nucleotide binding (GO:0000166);; Molecular Function: nucleic acid binding (GO:0003676);;	--	--	[D]	Cell cycle control, cell division, chromosome partitioning	RNA recognition motif 2	Protein MEI2-like 4 OS=Oryza sativa subsp. japonica (Rice) PE=2 SV=1	D	Cell cycle control, cell division, chromosome partitioning	hypothetical protein RCOM_2004850 [Ricinus communis]
Camellia_sinensis_newGene_13105	--	--	Cellular Component: nucleus (GO:0005634);; Cellular Component: cytoplasm (GO:0005737);; Cellular Component: membrane (GO:0016020);; Molecular Function: nucleotidyltransferase activity (GO:0016779);; Biological Process: RNA 3' uridylation (GO:0071076);;	--	--	[D]	Cell cycle control, cell division, chromosome partitioning	--	Glutamate receptor 3.7 (Precursor) GN=T32F6.8 OS=Arabidopsis thaliana (Mouse-ear cress) PE=2 SV=2	D	Cell cycle control, cell division, chromosome partitioning	PREDICTED: uncharacterized protein LOC105160948 isoform X2 [Sesamum indicum]
Camellia_sinensis_newGene_18379	--	--	--	--	--	--	--	--	--	S	Function unknown	PREDICTED: uncharacterized protein LOC104246997 [Nicotiana sylvestris]
Camellia_sinensis_newGene_27031	[P]	Inorganic ion transport and metabolism	Molecular Function: N,N-dimethylaniline monooxygenase activity (GO:0004499);; Molecular Function: flavin adenine dinucleotide binding (GO:0050660);; Molecular Function: NADP binding (GO:0050661);; Biological Process: oxidation-reduction process (GO:0055114);;	K11816|0|pop:POPTR_0020s00240g|hypothetical protein; K11816 indole-3-pyruvate monooxygenase [EC:1.14.13.168] (A)	Tryptophan metabolism (ko00380)	[Q]	Secondary metabolites biosynthesis, transport and catabolism	Flavin-binding monooxygenase-like;; Pyridine nucleotide-disulphide oxidoreductase;; L-lysine 6-monooxygenase (NADPH-requiring);; Pyridine nucleotide-disulphide oxidoreductase;; Pyridine nucleotide-disulphide oxidoreductase;; FAD binding domain;; Thi4 family;; NAD(P)-binding Rossmann-like domain;; Glucose inhibited division protein A;; FAD-NAD(P)-binding	Probable indole-3-pyruvate monooxygenase YUCCA10 GN=F27K7.7 OS=Arabidopsis thaliana (Mouse-ear cress) PE=2 SV=1	Q	Secondary metabolites biosynthesis, transport and catabolism	PREDICTED: probable indole-3-pyruvate monooxygenase YUCCA10 isoform X1 [Nelumbo nucifera]
Camellia_sinensis_newGene_14831	--	--	--	K13459|7.53e-22|cam:101512529|disease resistance protein RPS2-like; K13459 disease resistance protein RPS2 (A)	Plant-pathogen interaction (ko04626)	--	--	--	--	T	Signal transduction mechanisms	hypothetical protein EUGRSUZ_L00094, partial [Eucalyptus grandis]
Camellia_sinensis_newGene_34553	--	--	Molecular Function: catalytic activity (GO:0003824);; Molecular Function: binding (GO:0005488);; Biological Process: cellular metabolic process (GO:0044237);; Biological Process: primary metabolic process (GO:0044238);; Biological Process: organic substance metabolic process (GO:0071704);;	--	--	[R]	General function prediction only	--	--	S	Function unknown	hypothetical protein VITISV_000141 [Vitis vinifera]
Camellia_sinensis_newGene_27816	--	--	Biological Process: GPI anchor biosynthetic process (GO:0006506);; Cellular Component: integral component of membrane (GO:0016021);; Molecular Function: transferase activity, transferring acyl groups (GO:0016746);;	K05283|2.42127e-14|mtr:MTR_8g066760|GPI-anchored wall transfer protein; K05283 phosphatidylinositol glycan, class W [EC:2.3.-.-] (A)	Glycosylphosphatidylinositol(GPI)-anchor biosynthesis (ko00563)	--	--	--	--	S	Function unknown	GPI-anchored wall transfer protein [Medicago truncatula]
Camellia_sinensis_newGene_29700	[KL]	Transcription;; Replication, recombination and repair	Molecular Function: glycerone kinase activity (GO:0004371);; Molecular Function: ATP binding (GO:0005524);; Biological Process: glycerol metabolic process (GO:0006071);; Biological Process: phosphorylation (GO:0016310);;	K15192|2.06632e-20|mdm:103437333|TATA-binding protein-associated factor BTAF1-like; K15192 TATA-binding protein-associated factor [EC:3.6.4.-] (A)	--	[K]	Transcription	--	TATA-binding protein-associated factor BTAF1 GN=F24B22.240 OS=Arabidopsis thaliana (Mouse-ear cress) PE=1 SV=1	K	Transcription	hypothetical protein CISIN_1g0002371mg, partial [Citrus sinensis]
Camellia_sinensis_newGene_37003	[MG]	Cell wall/membrane/envelope biogenesis;; Carbohydrate transport and metabolism	Molecular Function: catalytic activity (GO:0003824);; Molecular Function: coenzyme binding (GO:0050662);;	--	--	--	--	NADH(P)-binding	Chloroplast stem-loop binding protein of 41 kDa b, chloroplastic (Precursor) GN=T31J12.6 OS=Arabidopsis thaliana (Mouse-ear cress) PE=1 SV=1	R	General function prediction only	hypothetical protein POPTR_0005s01370g [Populus trichocarpa]
Camellia_sinensis_newGene_20879	--	--	Molecular Function: RNA polymerase I activity (GO:0001054);; Molecular Function: RNA polymerase II activity (GO:0001055);; Molecular Function: RNA polymerase III activity (GO:0001056);; Cellular Component: DNA-directed RNA polymerase II, core complex (GO:0005665);; Cellular Component: DNA-directed RNA polymerase III complex (GO:0005666);; Cellular Component: DNA-directed RNA polymerase I complex …	K03016|3.47599e-27|mus:103998751|DNA-directed RNA polymerases II, IV and V subunit 8B-like; K03016 DNA-directed RNA polymerases I, II, and III subunit RPABC3 (A)	Purine metabolism (ko00230);; Pyrimidine metabolism (ko00240);; RNA polymerase (ko03020)	[K]	Transcription	RNA polymerase Rpb8	DNA-directed RNA polymerases II and V subunit 8A GN=F20D21.7 OS=Arabidopsis thaliana (Mouse-ear cress) PE=1 SV=1	K	Transcription	PREDICTED: DNA-directed RNA polymerases II, IV and V subunit 8B-like [Elaeis guineensis]
Camellia_sinensis_newGene_5200	--	--	Molecular Function: nucleic acid binding (GO:0003676);; Biological Process: DNA integration (GO:0015074);; Molecular Function: kinase activity (GO:0016301);; Biological Process: phosphorylation (GO:0016310);;	--	--	--	--	AP2 domain	AP2-like ethylene-responsive transcription factor ANT GN=T28I19.30 OS=Arabidopsis thaliana (Mouse-ear cress) PE=1 SV=2	R	General function prediction only	hypothetical protein VITISV_019551 [Vitis vinifera]
Camellia_sinensis_newGene_30873	--	--	--	--	--	--	--	--	--	--	--	PREDICTED: uncharacterized protein LOC103705437 [Phoenix dactylifera]
Camellia_sinensis_newGene_33476	[Q]	Secondary metabolites biosynthesis, transport and catabolism	Molecular Function: iron ion binding (GO:0005506);; Cellular Component: endoplasmic reticulum (GO:0005783);; Biological Process: multicellular organismal development (GO:0007275);; Biological Process: brassinosteroid homeostasis (GO:0010268);; Cellular Component: integral component of membrane (GO:0016021);; Biological Process: sterol metabolic process (GO:0016125);; Biological Process: brassinos…	K09587|1.98177e-45|vvi:100241065|cytochrome P450 90B1; K09587 steroid 22-alpha-hydroxylase [EC:1.14.13.-] (A)	Brassinosteroid biosynthesis (ko00905)	[QI]	Secondary metabolites biosynthesis, transport and catabolism;; Lipid transport and metabolism	Glycosyl hydrolases family 38 N-terminal domain	Cytochrome P450 90B1 GN=T3A5.40 OS=Arabidopsis thaliana (Mouse-ear cress) PE=1 SV=2	Q	Secondary metabolites biosynthesis, transport and catabolism	hypothetical protein MIMGU_mgv1a022313mg, partial [Erythranthe guttata]
Camellia_sinensis_newGene_29561	--	--	--	--	--	[R]	General function prediction only	Domain of unknown function (DUF4283)	--	R	General function prediction only	hypothetical protein MTR_4g022640 [Medicago truncatula]
Camellia_sinensis_newGene_4848	--	--	--	--	--	--	--	MuDR family transposase;; MULE transposase domain;; PB1 domain;; SWIM zinc finger	--	R	General function prediction only	PREDICTED: uncharacterized protein LOC100254040 [Vitis vinifera]
Camellia_sinensis_newGene_11721	--	--	Molecular Function: nucleotide binding (GO:0000166);; Molecular Function: chromatin binding (GO:0003682);;	--	--	--	--	--	--	R	General function prediction only	PREDICTED: uncharacterized protein LOC100852811 [Vitis vinifera]
Camellia_sinensis_newGene_43320	[L]	Replication, recombination and repair	--	K10706|1.16739e-73|vvi:100244982|uncharacterized LOC100244982; K10706 senataxin [EC:3.6.4.-] (A)	--	[A]	RNA processing and modification	AAA domain;; AAA domain	Probable helicase MAGATAMA 3 GN=MAA3 OS=Arabidopsis thaliana (Mouse-ear cress) PE=2 SV=1	A	RNA processing and modification	PREDICTED: uncharacterized protein LOC104240059 [Nicotiana sylvestris]
Camellia_sinensis_newGene_35246	--	--	--	--	--	--	--	Plant transposase (Ptta/En/Spm family)	--	--	--	PREDICTED: uncharacterized protein LOC102600177 [Solanum tuberosum]
Camellia_sinensis_newGene_34883	--	--	Cellular Component: transcription factor TFIIIB complex (GO:0000126);; Biological Process: regulation of transcription, DNA-templated (GO:0006355);; Biological Process: transcription initiation from RNA polymerase III promoter (GO:0006384);; Molecular Function: zinc ion binding (GO:0008270);; Cellular Component: integral component of membrane (GO:0016021);; Molecular Function: TBP-class protein b…	K15196|1.72023e-09|obr:102706751|transcription factor IIIB 60 kDa subunit-like; K15196 transcription factor IIIB 90 kDa subunit (A)	--	--	--	Brf1-like TBP-binding domain	--	K	Transcription	PREDICTED: transcription factor IIIB 60 kDa subunit-like [Oryza brachyantha]
Camellia_sinensis_newGene_8581	[R]	General function prediction only	Cellular Component: cytosol (GO:0005829);; Biological Process: negative regulation of flower development (GO:0009910);; Biological Process: histone H3-K36 methylation (GO:0010452);; Biological Process: histone H3-K4 methylation (GO:0051568);; Cellular Component: Cul4-RING E3 ubiquitin ligase complex (GO:0080008);;	K12602|1.09687e-127|pop:POPTR_0006s14800g|POPTRDRAFT_561028; hypothetical protein; K12602 WD repeat-containing protein 61 (A)	RNA degradation (ko03018)	[R]	General function prediction only	WD domain, G-beta repeat;; Eukaryotic translation initiation factor eIF2A	Probable cytosolic iron-sulfur protein assembly protein CIAO1 homolog {ECO:0000255|HAMAP-Rule:MF_03037} GN=CHLREDRAFT_130093 OS=Chlamydomonas reinhardtii (Chlamydomonas smithii) PE=3 SV=1	R	General function prediction only	PREDICTED: WD repeat-containing protein 61-like [Elaeis guineensis]
Camellia_sinensis_newGene_16789	--	--	Molecular Function: kinase activity (GO:0016301);; Biological Process: phosphorylation (GO:0016310);;	--	--	[L]	Replication, recombination and repair	DDE superfamily endonuclease;; Plant transposon protein;; DDE superfamily endonuclease	--	L	Replication, recombination and repair	PREDICTED: uncharacterized protein LOC100264919 isoform X2 [Vitis vinifera]
Camellia_sinensis_newGene_27736	--	--	--	--	--	--	--	--	--	O	Posttranslational modification, protein turnover, chaperones	conserved hypothetical protein [Ricinus communis]
Camellia_sinensis_newGene_30663	--	--	Molecular Function: zinc ion binding (GO:0008270);;	K10144|2.54463e-27|vvi:100241783|RING finger and CHY zinc finger domain-containing protein 1; K10144 RING finger and CHY zinc finger domain-containing protein 1 [EC:6.3.2.19] (A)	Ubiquitin mediated proteolysis (ko04120)	[R]	General function prediction only	CHY zinc finger	--	O	Posttranslational modification, protein turnover, chaperones	PREDICTED: RING finger and CHY zinc finger domain-containing protein 1 [Vitis vinifera]
Camellia_sinensis_newGene_3180	--	--	Molecular Function: hydrolase activity (GO:0016787);; Cellular Component: cell part (GO:0044464);;	--	--	--	--	--	Subtilisin-like protease (Precursor) GN=At5g67360 OS=Arabidopsis thaliana (Mouse-ear cress) PE=1 SV=1	O	Posttranslational modification, protein turnover, chaperones	PREDICTED: subtilisin-like protease [Prunus mume]
Camellia_sinensis_newGene_22488	--	--	--	--	--	--	--	--	--	R	General function prediction only	hypothetical protein CICLE_v10021474mg [Citrus clementina]
Camellia_sinensis_newGene_28230	[I]	Lipid transport and metabolism	Cellular Component: integral component of plasma membrane (GO:0005887);; Biological Process: phospholipid metabolic process (GO:0006644);; Biological Process: signal transduction (GO:0007165);; Molecular Function: phosphatidate phosphatase activity (GO:0008195);; Biological Process: phospholipid dephosphorylation (GO:0046839);;	--	--	[I]	Lipid transport and metabolism	PAP2 superfamily	Lipid phosphate phosphatase 2 GN=F9L1.2 OS=Arabidopsis thaliana (Mouse-ear cress) PE=2 SV=1	I	Lipid transport and metabolism	PREDICTED: lipid phosphate phosphatase 2 [Vitis vinifera]
Camellia_sinensis_newGene_24226	--	--	Molecular Function: DNA binding (GO:0003677);; Molecular Function: sequence-specific DNA binding transcription factor activity (GO:0003700);; Cellular Component: nucleus (GO:0005634);; Biological Process: regulation of transcription, DNA-templated (GO:0006355);; Biological Process: multicellular organismal development (GO:0007275);;	K09285|1.13009e-12|rcu:RCOM_1404820|hypothetical protein; K09285 AP2-like factor, ANT lineage (A)	--	--	--	--	AP2-like ethylene-responsive transcription factor At1g16060 GN=At1g16060 OS=Arabidopsis thaliana (Mouse-ear cress) PE=2 SV=1	K	Transcription	conserved hypothetical protein [Ricinus communis]
Camellia_sinensis_newGene_3354	--	--	--	--	--	--	--	--	--	--	--	PREDICTED: uncharacterized protein LOC105179656 [Sesamum indicum]
Camellia_sinensis_newGene_264	--	--	Biological Process: regulation of transcription, DNA-templated (GO:0006355);;	--	--	--	--	FAR1 DNA-binding domain	Protein FAR1-RELATED SEQUENCE 5 GN=FRS5 OS=Arabidopsis thaliana (Mouse-ear cress) PE=2 SV=1	S	Function unknown	Far-red impaired responsive (FAR1) family protein [Theobroma cacao]
Camellia_sinensis_newGene_37604	[R]	General function prediction only	Molecular Function: flavonol synthase activity (GO:0045431);; Molecular Function: metal ion binding (GO:0046872);; Biological Process: flavonol biosynthetic process (GO:0051555);; Biological Process: oxidation-reduction process (GO:0055114);;	--	--	[QR]	Secondary metabolites biosynthesis, transport and catabolism;; General function prediction only	non-haem dioxygenase in morphine synthesis N-terminal;; 2OG-Fe(II) oxygenase superfamily	Leucoanthocyanidin dioxygenase GN=ANS OS=Malus domestica (Apple) PE=2 SV=1	Q	Secondary metabolites biosynthesis, transport and catabolism	putative 2-oxoglutarate/Fe(II)-dependent dioxygenase [Morus notabilis]
Camellia_sinensis_newGene_32177	[E]	Amino acid transport and metabolism	Molecular Function: 3-dehydroquinate synthase activity (GO:0003856);; Biological Process: aromatic amino acid family biosynthetic process (GO:0009073);; Molecular Function: oxidoreductase activity (GO:0016491);; Biological Process: oxidation-reduction process (GO:0055114);;	--	--	--	--	3-dehydroquinate synthase (EC 4.6.1.3)	--	S	Function unknown	PREDICTED: uncharacterized protein LOC100262957 isoform X3 [Vitis vinifera]
Camellia_sinensis_newGene_7289	[R]	General function prediction only	Biological Process: transcription, RNA-templated (GO:0001172);; Molecular Function: RNA-directed RNA polymerase activity (GO:0003968);; Cellular Component: cytosol (GO:0005829);;	--	--	[BK]	Chromatin structure and dynamics;; Transcription	Macro domain	--	BK	Chromatin structure and dynamics;; Transcription	unnamed protein product [Coffea canephora]
Camellia_sinensis_newGene_38109	--	--	Molecular Function: nucleic acid binding (GO:0003676);; Molecular Function: protein kinase activity (GO:0004672);; Molecular Function: ATP binding (GO:0005524);; Biological Process: protein phosphorylation (GO:0006468);; Molecular Function: zinc ion binding (GO:0008270);; Biological Process: DNA integration (GO:0015074);; Molecular Function: ADP binding (GO:0043531);; Biological Process: recognit…	--	--	--	--	--	--	R	General function prediction only	hypothetical protein VITISV_015538 [Vitis vinifera]
Camellia_sinensis_newGene_15529	--	--	--	K12837|0|cic:CICLE_v10004248mg|hypothetical protein; K12837 splicing factor U2AF 65 kDa subunit (A)	Spliceosome (ko03040)	[A]	RNA processing and modification	RNA recognition motif (a.k.a. RRM, RBD, or RNP domain);; RNA recognition motif. (a.k.a. RRM, RBD, or RNP domain);; RNA recognition motif. (a.k.a. RRM, RBD, or RNP domain);; RNA recognition motif. (a.k.a. RRM, RBD, or RNP domain);; RNA recognition motif. (a.k.a. RRM, RBD, or RNP domain)	Splicing factor U2af large subunit A GN=U2AF65A OS=Triticum aestivum (Wheat) PE=2 SV=1	A	RNA processing and modification	PREDICTED: uncharacterized protein LOC100266510 isoform X1 [Vitis vinifera]
Camellia_sinensis_newGene_8738	--	--	--	--	--	--	--	GRF zinc finger	--	--	--	hypothetical protein CISIN_1g038960mg [Citrus sinensis]
Camellia_sinensis_newGene_5480	[O]	Posttranslational modification, protein turnover, chaperones	Molecular Function: ATP-dependent peptidase activity (GO:0004176);; Molecular Function: ATP binding (GO:0005524);; Cellular Component: mitochondrial matrix (GO:0005759);; Biological Process: protein folding (GO:0006457);; Biological Process: proteolysis (GO:0006508);; Biological Process: protein catabolic process (GO:0030163);; Molecular Function: unfolded protein binding (GO:0051082);;	K03544|0|vvi:100249902|ATP-dependent Clp protease ATP-binding subunit clpX-like, mitochondrial; K03544 ATP-dependent Clp protease ATP-binding subunit ClpX (A)	--	[O]	Posttranslational modification, protein turnover, chaperones	AAA domain (Cdc48 subfamily);; ATPase family associated with various cellular activities (AAA);; C-terminal, D2-small domain, of ClpB protein;; AAA domain (dynein-related subfamily)	26S protease regulatory subunit 8 homolog A GN=F28I16.140 OS=Arabidopsis thaliana (Mouse-ear cress) PE=1 SV=1	O	Posttranslational modification, protein turnover, chaperones	PREDICTED: ATP-dependent Clp protease ATP-binding subunit clpX-like, mitochondrial [Vitis vinifera]
[truncated: 7,862 more rows]

## Sheet: TableS5
	Table S5 The expresstion of differentially expressed genes under N starvation
[truncated: 782 more rows]

## Sheet: TableS6
	Table S6 The expresstion of differentially expressed genes under P starvation
[truncated: 2,903 more rows]

[truncated: 6 more sheets: TableS7, TableS8, TableS9, TableS10, TableS11, TableS12]
